# Supplementary material for: Transposon Insertion Sequencing in a Clinical Isolate of Legionella pneumophila Identifies Essential Genes and Determinants of Natural Transformation
Source: J Bacteriol. 2021 Jan 11;203(3):e00548-20. doi: 10.1128/JB.00548-20 (PMC7811196; doi:10.1128/JB.00548-20)
Supplement: Supplemental file 2 [file JB.00548-20-s0002.xlsx]

## Sheet: Legend
Dataset S1. Tn-seq data for strain HL77S
Spreadsheet “Analysis – Summary” lists gene annotations and gene essentiality on 1st and 2nd isolation (NE, non-essential; E, essential; U, uncertain; GA, growth advantage; GD, growth disadvantage; S, too short), gene fitness value (log2 fold-change 2nd vs 1st isolation) and gene role in natural transformation by the ihfB::kan and legK2::kan markers (log2 fold-change between transformed and contr…

## Sheet: Analysis - Summary
		Hidden columns H to P include GOs/EC/KEGG.
																		Essentiality				Fitness		Natural transformation
																		gumbel method (preferred)		hmm method		2nd vs 1st isolation		legK2::kan DNA		ihfB::kan DNA
Node#	Locus	HL77S locus_tag	Paris Annotation prokka	Paris ortholog (eggNOG)	Philadelphia-1 ortholog (eggNOG)	gene	GOs	EC	KEGG_ko	KEGG_Pathway	KEGG_Module	KEGG_Reaction	KEGG_rclass	BRITE	KEGG_TC	Annotation (string-db + eggNOG)	More description (string-db)	1st isolation	2nd isolation	1st isolation	2nd isolation	log2FC fitness	P-value fitness	log2FC legK2	P-value legK2	log2FC ihfB	P-value ihfB
Node1	Chromosome	HL77S_00001	lpp0001	lpp0001	lpg0001	dnaA	GO:0003674,GO:0003676,GO:0003677,GO:0003688,GO:0003690,GO:0005488,GO:0005575,GO:0005622,GO:0005623,GO:0005737,GO:0005886,GO:0006139,GO:0006259,GO:0006260,GO:0006261,GO:0006270,GO:0006725,GO:0006807,GO:0008150,GO:0008152,GO:0009058,GO:0009059,GO:0009987,GO:0016020,GO:0034641,GO:0034645,GO:0043170,GO:0043565,GO:0044237,GO:0044238,GO:0044249,GO:0044260,GO:0044424,GO:0044464,GO:0046483,GO:0071704,GO:…		ko:K02313	ko02020,ko04112,map02020,map04112				ko00000,ko00001,ko03032,ko03036		Chromosomal replication initiator protein DnaA	Plays an important role in the initiation and regulation of chromosomal replication. Binds to the origin of replication; it binds specifically double-stranded DNA at a 9 bp consensus (dnaA box): 5'-TTATC[CA]A[CA]A-3'. DnaA binds to ATP and to acidic phospholipids;	U	U	E	E	-11.27	0.0075	0	1	5.76	1
Node1	Chromosome	HL77S_00002	lpp0002	lpp0002	lpg0002	dnaN		2.7.7.7	ko:K02338	ko00230,ko00240,ko01100,ko03030,ko03430,ko03440,map00230,map00240,map01100,map03030,map03430,map03440	M00260	R00375,R00376,R00377,R00378	RC02795	ko00000,ko00001,ko00002,ko01000,ko03032,ko03400		Beta sliding clamp	Confers DNA tethering and processivity to DNA polymerases and other proteins. Acts as a clamp, forming a ring around DNA (a reaction catalyzed by the clamp-loading complex) which diffuses in an ATP-independent manner freely and bidirectionally along dsDNA. Initially characterized for its ability to contact the catalytic subunit of DNA polymerase III (Pol III), a complex, multichain enzyme respons…	U	E	E	E	-11.24	0.0001	-0.59	0.2498	-0.1	1
Node1	Chromosome	HL77S_00003	lpp0003	lpp0003	lpg0003	recF	GO:0000731,GO:0006139,GO:0006259,GO:0006281,GO:0006302,GO:0006725,GO:0006807,GO:0006950,GO:0006974,GO:0008150,GO:0008152,GO:0009058,GO:0009059,GO:0009987,GO:0018130,GO:0019438,GO:0033554,GO:0034641,GO:0034645,GO:0034654,GO:0043170,GO:0044237,GO:0044238,GO:0044249,GO:0044260,GO:0044271,GO:0046483,GO:0050896,GO:0051716,GO:0071704,GO:0071897,GO:0090304,GO:1901360,GO:1901362,GO:1901576		ko:K03629	ko03440,map03440				ko00000,ko00001,ko03400		DNA replication and repair protein RecF	The RecF protein is involved in DNA metabolism; it is required for DNA replication and normal SOS inducibility. RecF binds preferentially to single-stranded, linear DNA. It also seems to bind ATP;	NE	NE	NE	NE	-11.03	0.1948	0.9	0.6097	1.02	0.486
Node1	Chromosome	HL77S_00004	lpp0004	lpp0004	lpg0004	gyrB		5.99.1.3	ko:K02470					ko00000,ko01000,ko03032,ko03400		DNA gyrase subunit B	A type II topoisomerase that negatively supercoils closed circular double-stranded (ds) DNA in an ATP-dependent manner to modulate DNA topology and maintain chromosomes in an underwound state. Negative supercoiling favors strand separation, and DNA replication, transcription, recombination and repair, all of which involve strand separation. Also able to catalyze the interconversion of other topol…	E	E	E	E	-10.8	0	0.03	1	-0.03	1
Node1	Chromosome	HL77S_00005	lpp0005	lpp0005	lpg0005	aguA		3.5.3.12	ko:K10536	ko00330,ko01100,map00330,map01100		R01416	RC00177	ko00000,ko00001,ko01000		Putative agmatine deiminase	Similar to peptidylarginine deiminase and related enzymes	E	E	E	E	-10.49	0	0.38	0.9089	2.11	0.7468
Node1	Chromosome	HL77S_00006	lpp0006	lpp0006	lpg0006	speA		4.1.1.19	ko:K01585	ko00330,ko01100,map00330,map01100	M00133	R00566	RC00299	ko00000,ko00001,ko00002,ko01000		Similar to biosynthetic arginine decarboxylase		NE	NE	NE	NE	-10.43	0.0056	0.02	0.9586	0.18	0.6719
Node1	Chromosome	HL77S_00007	lpp0007	lpp0007	lpg0007			3.5.1.53	ko:K12251	ko00330,ko01100,map00330,map01100		R01152	RC00096	ko00000,ko00001,ko01000		N-carbamoyl-D-amino acid hydrolase	Putative carbon-nitrogen hydrolase family protein	NE	NE	NE	NE	-10.34	0.0009	-0.08	0.9081	0.21	0.7345
Node1	Chromosome	HL77S_00008	lpp0008	lpp0008	lpg0008													NE	NE	NE	NE	-10.17	0	0.53	0.3874	0.42	0.4113
Node1	Chromosome	HL77S_00009	lpp0009	lpp0009	lpg0009	hfq			ko:K03666	ko02024,ko03018,ko05111,map02024,map03018,map05111				ko00000,ko00001,ko03019,ko03036		RNA-binding protein Hfq	RNA chaperone that binds small regulatory RNA (sRNAs) and mRNAs to facilitate mRNA translational regulation in response to envelope stress, environmental stress and changes in metabolite concentrations. Also binds with high specificity to tRNAs	NE	NE	NE	NE	-9.77	0	1.28	0.3379	-0.74	0.6319
Node1	Chromosome	HL77S_00010	lpp0010	lpp0010	lpg0010	hflX			ko:K03665					ko00000,ko03009		GTPase HflX	GTPase that associates with the 50S ribosomal subunit and may have a role during protein synthesis or ribosome biogenesis	NE	NE	NE	GA	-9.7	0.0062	0.23	0.5853	0.53	0.2512
Node1	Chromosome	HL77S_00011	lpp0011	lpp0011	lpg0011	resA										Thiol-disulfide oxidoreductase ResA	Similar to thioredoxin	NE	NE	NE	NE	-9.68	0.2004	1.12	0.1622	-1.67	0.115
Node1	Chromosome	HL77S_00012	lpp0012	lpp0012	lpg0012													NE	NE	NE	NE	-9.41	0.0078	-0.37	0.4435	-0.29	0.6311
Node1	Chromosome	HL77S_00013	lpp0013	lpp0013	lpg0013	yhhW			ko:K06911					ko00000		Quercetin 2,3-dioxygenase	Similar to other protein; Belongs to the pirin family;	NE	NE	NE	NE	-9.4	0.013	0.37	0.5646	0.14	0.8024
Node1	Chromosome	HL77S_00014	lpp0014	lpp0014	lpg0014				ko:K07001					ko00000		Patatin-like phospholipase		NE	NE	NE	NE	-9.39	0	-0.79	0.0995	-0.04	0.9337
Node1	Chromosome	HL77S_00015	lpp0015	lpp0015	lpg0015	mdtN_2										Similar to multidrug resistance efflux pump		NE	NE	NE	NE	-9.26	0.0013	0.22	0.597	0.28	0.503
Node1	Chromosome	HL77S_00016	lpp0016	lpp0016	lpg0016													NE	NE	NE	NE	-9.26	0.1982	0.04	0.935	-0.43	0.3773
Node1	Chromosome	HL77S_00017	lpp0017	lpp0017	lpg0017											Fusaric acid resistance protein-like		NE	NE	NE	NE	-8.76	0.2033	0.52	0.3645	0.44	0.3873
Node1	Chromosome	HL77S_00018	lpp0018	lpp0018	lpg0018	oprM_3										Similar to outer membrane efflux proteins		NE	NE	NE	NE	-8.75	0	0.34	0.5256	-0.19	0.6828
Node1	Chromosome	HL77S_00019	lpp0019	lpp0019	lpg0019	hap_2		3.4.24.25	ko:K08604	ko05110,ko05111,map05110,map05111				ko00000,ko00001,ko01000,ko01002		Hemagglutinin/proteinase	Similar to Legionella zinc metalloproteinase precursor	NE	NE	NE	GA	-8.7	0	0	1	0.29	0.479
Node1	Chromosome	HL77S_00020	lpp0020	lpp0020	lpg0020											Sulfite exporter TauE/SafE	Putative integral membrane protein	NE	NE	NE	NE	-8.62	0	-1.56	0.1012	-0.93	0.1383
Node1	Chromosome	HL77S_00021	lpp0021	lpp0021	lpg0021				ko:K09889					ko00000,ko03009		Protein of unknown function (DUF615)	Belongs to the UPF0307 family	NE	NE	NE	NE	-8.57	0.0002	-0.18	0.6899	0.05	0.9167
Node1	Chromosome	HL77S_00022	lpp0022	lpp0022	lpg0022	rlmL		2.1.1.173,2.1.1.264	ko:K12297			R07234	RC00003	ko00000,ko01000,ko03009		Ribosomal RNA large subunit methyltransferase K/L	Specifically methylates the guanine in position 2445 (m2G2445) and the guanine in position 2069 (m7G2069) of 23S rRNA; Belongs to the methyltransferase superfamily. RlmKL family;	NE	NE	NE	NE	-8.5	0.0001	-0.29	0.6365	0.04	0.946
Node1	Chromosome	HL77S_00023	lpp0023	lpp0023	lpg0023											Protein of uncharacterised function (DUF962)	Putative membrane protein	NE	NE	NE	NE	-8.3	0.0003	-0.25	0.803	0.68	0.5372
Node1	Chromosome	HL77S_00024	lpp0024	lpp0024	lpg0024	hbp										hemin binding protein		NE	NE	NE	NE	-8.25	0.0004	0.47	0.3915	0.31	0.5187
Node1	Chromosome	HL77S_00025	lpp0025	lpp0025	lpg0025	rcp		2.3.1.251	ko:K12973	ko01503,ko05133,map01503,map05133	M00724	R11223	RC00037,RC00041	ko00000,ko00001,ko00002,ko01000,ko01005		Rcp protein confers resistance to cationic antimicrobial peptides and promotes intracellular infection		NE	NE	NE	NE	-7.98	0.014	-0.37	0.5485	0.19	0.728
Node1	Chromosome	HL77S_00026	lpp0026	lpp0026	lpg0026	puuP			ko:K03294					ko00000	2.A.3.2	Similar to amino acid permease		NE	U	NE	NE	-7.96	0.0001	0.17	0.5873	0.25	0.4164
Node1	Chromosome	HL77S_00027	lpp0027	lpp0027	lpg0027	pit			ko:K03306					ko00000	2.A.20	Similar to low-affinity inorganic phosphate transporter		NE	NE	NE	GA	-7.96	0	0.34	0.6646	0.59	0.4268
Node1	Chromosome	HL77S_00028	lpp0028	lpp0028	lpg0028	coq7			ko:K06134	ko00130,ko01100,ko01110,map00130,map01100,map01110	M00128	R04984,R08775	RC01254	ko00000,ko00001,ko00002,ko01000		2-nonaprenyl-3-methyl-6-methoxy-1,4-benzoquinol hydroxylase	Oxygenase that introduces the hydroxyl group at carbon five of 2-nonaprenyl-3-methyl-6-methoxy-1,4-benzoquinol resulting in the formation of 2-nonaprenyl-3-methyl-5-hydroxy-6-methoxy-1,4- benzoquinol; Belongs to the COQ7 family;	E	E	E	E	-7.92	0.0029	0	1	-0.12	1
Node1	Chromosome	HL77S_00029	lpp0029	lpp0029	lpg0029	gmr_7										Cyclic di-GMP phosphodiesterase Gmr	Regulatory protein (GGDEF and EAL domains)	NE	NE	NE	NE	-7.91	0	-0.03	0.9433	0.35	0.5161
Node1	Chromosome	HL77S_00030	lpp0030	lpp0030	lpg0030													NE	NE	NE	NE	-7.88	0	-0.37	0.5689	0.15	0.8514
Node1	Chromosome	HL77S_00031	lpp0031	lpp0031	lpg0032											Bacterial leucyl aminopeptidase	Similar to aminopeptidase	NE	NE	NE	NE	-7.81	0.1929	0.11	0.8046	-0.03	0.9463
Node1	Chromosome	HL77S_00032	lpp0032	lpp0032	lpg0033													NE	NE	NE	NE	-7.77	0.0134	-0.02	0.9644	0.29	0.6246
Node1	Chromosome	HL77S_00033	lpp0033	lpp0033	lpg0034													NE	NE	NE	GA	-7.76	0.007	0.94	0.3365	0.26	0.7237
Node1	Chromosome	HL77S_00034	lpp0034	lpp0034	lpg0035													NE	NE	GD	NE	-7.73	0	-0.49	0.3823	0.4	0.673
Node1	Chromosome	HL77S_00035	lpp0035	lpp0035	lpg0036											Protein of unknown function (DUF2490)		NE	NE	NE	NE	-7.53	0	0.26	0.5694	0.5	0.4127
Node1	Chromosome	HL77S_00036	lpp2896		lpg0820											GIY-YIG nuclease superfamily protein		NE	NE	NE	NE	-7.51	0.0003	0.36	0.3908	-0.36	0.5
Node1	Chromosome	HL77S_00037	lpp0038		lpg0819											Similar to transposase (IS4 family)		NE	NE	NE	NE	-7.47	0	0.22	0.423	0.22	0.4683
Node1	Chromosome	HL77S_00038	lpp0036	lpp0036	lpg0037	artJ_5			ko:K09996	ko02010,map02010	M00229			ko00000,ko00001,ko00002,ko02000	3.A.1.3.3	ABC transporter arginine-binding protein 1	Similar to arginine transport system periplasmic binding protein; Belongs to the bacterial solute-binding protein 3 family;	NE	NE	NE	NE	-7.46	0.0026	0.04	0.9517	-0.1	0.9051
Node1	Chromosome	HL77S_00039	lpp0037	lpp0037	lpg0038	ankQ										Ankyrin repeat protein		NE	NE	GD	NE	-7.33	0.0009	0.14	0.811	0.32	0.522
Node1	Chromosome	HL77S_00040	lpp0040	lpp0040	lpg0039													NE	NE	NE	NE	-7.15	0	-0.41	0.6119	-0.44	0.454
Node1	Chromosome	HL77S_00041	lpp0041	lpp0041	lpg0040				ko:K07038					ko00000		LexA-binding, inner membrane-associated putative hydrolase		NE	NE	NE	NE	-7.14	0.0471	0.03	0.9593	0.48	0.454
Node1	Chromosome	HL77S_00042																NE	NE	NE	NE	-7.1	0	-0.22	0.7534	-0.19	0.8008
Node1	Chromosome	HL77S_00043	lpp0043	lpp0043	lpg0043				ko:K08994					ko00000,ko02000	1.A.46.2	Bestrophin, RFP-TM, chloride channel		NE	NE	NE	NE	-7.06	0.0003	0.05	0.9122	0.04	0.9277
Node1	Chromosome	HL77S_00044	lpp0044	lpp0044														NE	NE	GA	GA	-6.89	0	0.06	0.9101	0.55	0.3402
Node1	Chromosome	HL77S_00045	lpp0046	lpp0046	lpg0045													NE	NE	NE	GA	-6.87	0.0727	-0.11	0.915	0.25	0.876
Node1	Chromosome	HL77S_00046	lpp0047	lpp0047	lpg0046													NE	NE	NE	GA	-6.86	0.0001	0.12	0.8943	-0.05	0.9506
Node1	Chromosome	HL77S_00047	lpp0048	lpp0048	lpg0047	cat		2.3.1.28	ko:K00638					br01600,ko00000,ko01000,ko01504		Similar to antibiotic acetyltransferase		NE	NE	NE	GA	-6.83	0	0.16	0.8293	0.58	0.4976
Node1	Chromosome	HL77S_00048	lpp0049	lpp0049	lpg0048											Acetyltransferase (GNAT) family	Similar to acetyltransferase	NE	NE	NE	GA	-6.77	0.0079	0.25	0.7137	-0.12	0.7913
Node1	Chromosome	HL77S_00049	lpp0050	lpp0050	lpg0049	yhdG_1			ko:K03294					ko00000	2.A.3.2	Similar to amino acid permease family proteins		NE	NE	NE	NE	-6.69	0.0018	-0.08	0.8979	0.31	0.5588
Node1	Chromosome	HL77S_00050	lpp0051	lpp0051	lpg0050											Putative integral membrane protein		NE	NE	NE	NE	-6.64	0	0.46	0.3845	0.65	0.4216
Node1	Chromosome	HL77S_00051	lpp0052															S	S	NE	NE	-6.62	0	0.54	0.6259	0.42	0.5369
Node1	Chromosome	HL77S_00052	lpp0053	lpp0053	lpg0051											Protein of unknown function (DUF421)		NE	NE	NE	NE	-6.57	0.0001	0.58	0.7334	0.63	0.5093
Node1	Chromosome	HL77S_00053	lpp0054	lpp0054	lpg0052	prpB		4.1.3.30	ko:K03417	ko00640,map00640		R00409	RC00286,RC00287	ko00000,ko00001,ko01000		2-methylisocitrate lyase	Catalyzes the thermodynamically favored C-C bond cleavage of (2R,3S)-2-methylisocitrate to yield pyruvate and succinate; Belongs to the isocitrate lyase/PEP mutase superfamily. Methylisocitrate lyase family;	E	E	GD	E	-6.56	0.0043	0.22	0.8805	-1.26	0.7467
Node1	Chromosome	HL77S_00054	lpp0055	lpp0055	lpg0053											acetyltransferase		NE	NE	NE	GA	-6.56	0	-0.05	0.9272	0.26	0.7444
Node1	Chromosome	HL77S_00055	lpp0056	lpp0056	lpg0054											Domain of Unknown Function with PDB structure (DUF3865)		NE	NE	NE	NE	-6.48	0.0205	0	0.9942	0.73	0.3595
Node1	Chromosome	HL77S_00056	lpp0057	lpp0057	lpg0055	yjiE										Similar to lysR family transcriptional regulator		NE	NE	NE	NE	-6.46	0.0445	0.33	0.436	-0.07	0.8459
Node1	Chromosome	HL77S_00057	lpp0058	lpp0058	lpg0056											Peptidase_C39 like family		NE	NE	NE	NE	-6.45	0.0011	0.13	0.7691	0.03	0.9488
Node1	Chromosome	HL77S_00058																NE	NE	GD	NE	-6.39	0.0014	0.22	0.7202	-0.1	0.8698
Node1	Chromosome	HL77S_00059	lpp2546		lpg2482	sdbB										SdbB protein (putative substrate of the Dot/Icm system)		NE	NE	NE	GA	-6.36	0	0.14	0.925	-0.26	0.7623
Node1	Chromosome	HL77S_00060	lpp0059	lpp0059												Similar to part of sdbB protein (substrates of the Legionella pneumophila Dot/Icm system)		S	S	NE	NE	-6.34	0.0114	1.35	0.3588	0.37	0.6708
Node1	Chromosome	HL77S_00061	lpp0060	lpp0060	lpg0057	merR			ko:K08365					ko00000,ko03000		Mercuric resistance operon regulatory protein	Similar to transcriptional regulator, MerR family	NE	NE	NE	NE	-6.31	0	-0.11	0.9051	0.29	0.6709
Node1	Chromosome	HL77S_00062	lpp0061	lpp0061	lpg0058	grxC										Similar to glutaredoxin		NE	NE	NE	NE	-6.29	0.0075	-0.19	0.6696	0.64	0.1709
Node1	Chromosome	HL77S_00063	lpp0062	lpp0062	lpg0059													NE	NE	NE	GA	-6.23	0.0085	0.32	0.4632	-0.08	0.8424
Node1	Chromosome	HL77S_00064	lpp0063	lpp0063												Belongs to the 'phage' integrase family		NE	NE	NE	NE	-6.19	0	0.36	0.794	-0.2	0.8547
Node1	Chromosome	HL77S_00065														Protein of unknown function (DUF1016)		S	S	NE	NE	-6.1	0.1984	0.63	0.7007	0.44	0.7058
Node1	Chromosome	HL77S_00066				yhcG										Putative nuclease YhcG		NE	NE	NE	NE	-6.07	0.2008	0.66	0.3584	0.96	0.1487
Node1	Chromosome	HL77S_00067																NE	NE	NE	NE	-6.06	0.003	-0.48	0.5859	0.21	0.846
Node1	Chromosome	HL77S_00068	lpp2437		lpg0060											Precorrin 6A synthase		NE	NE	NE	NE	-6.04	0	-0.51	0.4048	-0.24	0.7223
Node1	Chromosome	HL77S_00069	lpp2439		lpg0061											Major Facilitator Superfamily protein	Similar to multidrug resistance proteins	NE	NE	NE	NE	-6.02	0.0772	-1.83	0.0101	-0.56	0.3852
Node1	Chromosome	HL77S_00070	lpp2436		lpg0062													NE	NE	NE	NE	-6.01	0.0309	-0.97	0.0983	-1.56	0.0036
Node1	Chromosome	HL77S_00071	lpp2009		lpg0063	aroH										Phospho-2-dehydro-3-deoxyheptonate aldolase	Similar to 3-deoxy-D-arabino-heptulosonate 7-phosphate (DAHP) synthase	NE	NE	NE	NE	-6	0.039	-0.31	0.6	-1.66	0.0123
Node1	Chromosome	HL77S_00072			lpg0064											Iron-containing redox enzyme		NE	NE	NE	NE	-5.84	0.0382	0.45	0.4715	-0.69	0.2311
Node1	Chromosome	HL77S_00073			lpg0065													NE	NE	NE	NE	-5.77	0.0012	-0.95	0.2148	-0.9	0.1646
Node1	Chromosome	HL77S_00074			lpg0066	ddl										D-alanine--D-alanine ligase		NE	NE	NE	NE	-5.75	0.0005	0.35	0.5477	0.44	0.4279
Node1	Chromosome	HL77S_00075			lpg0067	ydeN										Putative hydrolase YdeN		NE	NE	NE	NE	-5.75	0	-0.31	0.666	-0.54	0.6603
Node1	Chromosome	HL77S_00076			lpg0068											EamA-like transporter family		NE	NE	NE	NE	-5.68	0.0004	-0.39	0.4398	0.15	0.7983
Node1	Chromosome	HL77S_00077			lpg0142											IS4 family transposase ISLpn3		NE	NE	NE	NE	-5.55	0	0.42	0.747	-0.29	0.5762
Node1	Chromosome	HL77S_00078	lpp0072	lpp0072		intS										Putative prophage CPS-53 integrase	Similar to phage-related integrase proteins; Belongs to the 'phage' integrase family;	NE	NE	GA	GA	-5.54	0.0004	0.42	0.5779	0.48	0.4833
Node1	Chromosome	HL77S_00079														Protein of unknown function (DUF3800)		U	U	E	E	-5.51	0.0001	0	1	-0.6	1
Node1	Chromosome	HL77S_00080																NE	NE	NE	NE	-5.45	0.0079	-0.1	0.8539	0.21	0.6541
Node1	Chromosome	HL77S_00081																NE	NE	NE	NE	-5.43	0.0211	0.27	0.7807	0.12	0.9391
Node1	Chromosome	HL77S_00082	lpp0075	lpp0075												Similar to L.pneumophila LvrA protein		NE	NE	NE	NE	-5.39	0.0005	0.83	0.2262	-0.38	0.4688
Node1	Chromosome	HL77S_00083																NE	NE	NE	NE	-5.39	0.067	0.79	0.1419	0.55	0.2883
Node1	Chromosome	HL77S_00084																NE	NE	NE	NE	-5.38	0.0002	0.8	0.4992	0.92	0.3359
Node1	Chromosome	HL77S_00085														tRNA-Asn(gtt)		S	S	NE	NE	-5.35	0.2062	0	1	0	1
Node1	Chromosome	HL77S_00086	lpp0085	lpp0085	lpg0070	aatA		2.6.1.1	ko:K00812	ko00220,ko00250,ko00270,ko00330,ko00350,ko00360,ko00400,ko00401,ko00950,ko00960,ko01100,ko01110,ko01130,ko01210,ko01230,map00220,map00250,map00270,map00330,map00350,map00360,map00400,map00401,map00950,map00960,map01100,map01110,map01130,map01210,map01230		R00355,R00694,R00734,R00896,R02433,R02619,R05052	RC00006	ko00000,ko00001,ko01000,ko01007		Aminotransferase	Similar to aspartate aminotransferase	NE	NE	NE	NE	-5.24	0.199	-1.11	0.1432	-0.16	0.8472
Node1	Chromosome	HL77S_00087	lpp0086	lpp0086	lpg0072	uvrB			ko:K03702	ko03420,map03420				ko00000,ko00001,ko03400		UvrABC system protein B	The UvrABC repair system catalyzes the recognition and processing of DNA lesions. A damage recognition complex composed of 2 UvrA and 2 UvrB subunits scans DNA for abnormalities. Upon binding of the UvrA(2)B(2) complex to a putative damaged site, the DNA wraps around one UvrB monomer. DNA wrap is dependent on ATP binding by UvrB and probably causes local melting of the DNA helix, facilitating ins…	NE	NE	NE	NE	-5.21	0	-1.03	0.0448	-0.75	0.1723
Node1	Chromosome	HL77S_00088	lpp0087	lpp0087	lpg0073	cph2_1										Phytochrome-like protein cph2	Regulatory protein (GGDEF and EAL domains)	NE	NE	NE	NE	-5.2	0.0018	0.52	0.258	0.27	0.4741
Node1	Chromosome	HL77S_00089	lpp0088	lpp0088	lpg0074	gltB										Glutamate synthase [NADPH] large chain	Similar to other proteins; Belongs to the glutamate synthase family;	NE	NE	NE	GA	-5.18	0.1665	-0.11	0.8336	-0.06	0.909
Node1	Chromosome	HL77S_00090	lpp0089	lpp0089	lpg0075	zapA			ko:K09888					ko00000,ko03036		Cell division protein ZapA	Activator of cell division through the inhibition of FtsZ GTPase activity, therefore promoting FtsZ assembly into bundles of protofilaments necessary for the formation of the division Z ring. It is recruited early at mid-cell but it is not essential for cell division	E	E	E	E	-5.16	0.0003	0	1	0	1
Node1	Chromosome	HL77S_00091	lpp0090	lpp0090	lpg0076				ko:K09895					ko00000		Belongs to the UPF0149 family	Belongs to the UPF0149 family	NE	NE	NE	NE	-5.16	0.0021	-0.1	0.8995	-0.19	0.729
Node1	Chromosome	HL77S_00092	lpp0091	lpp0091	lpg0077	pepP		3.4.11.9	ko:K01262					ko00000,ko01000,ko01002		Similar to proline aminopeptidase P II		NE	NE	NE	NE	-5.15	0.1362	-2.35	0.0001	-1.57	0.0179
Node1	Chromosome	HL77S_00093	lpp0092	lpp0092	lpg0078	ubiH			ko:K03185	ko00130,ko01100,ko01110,map00130,map01100,map01110	M00117	R04989,R08773	RC02670	ko00000,ko00001,ko00002,ko01000		Similar to 2-octaprenyl-6-methoxyphenol hydroxylase		E	E	E	E	-5.13	0.004	-1.81	0.595	-0.09	0.9464
Node1	Chromosome	HL77S_00094	lpp0093	lpp0093	lpg0079	ubiI			ko:K18800	ko00130,ko01100,ko01110,map00130,map01100,map01110	M00117	R04987,R08768	RC00046	ko00000,ko00001,ko00002,ko01000		2-octaprenylphenol hydroxylase	Similar to monooxygenase	E	E	E	E	-5.07	0	-0.23	1	-0.09	0.5061
Node1	Chromosome	HL77S_00095	lpp0094	lpp0094	lpg0080													NE	NE	NE	NE	-5.07	0.0006	0.71	0.3543	-0.03	0.9641
Node1	Chromosome	HL77S_00096	lpp0095	lpp0095	lpg0081													NE	NE	NE	NE	-5.07	0	-0.18	0.7181	0.01	0.985
Node1	Chromosome	HL77S_00097	lpp0096	lpp0096	lpg0082													NE	NE	NE	NE	-5.03	0.0145	0.56	0.5346	0.5	0.7996
Node1	Chromosome	HL77S_00098	lpp0097	lpp0097	lpg0083	rimK_1										Glutathione synthase/Ribosomal protein S6 modification enzyme (Glutaminyl transferase)	Similar to unknown proteins	E	E	E	E	-5.03	0.0095	-0.73	1	-0.62	1
Node1	Chromosome	HL77S_00099	lpp0098	lpp0098	lpg0084											Similar to unknown proteins		E	E	E	E	-5	0.011	0.02	1	0.08	1
Node1	Chromosome	HL77S_00100	lpp0099	lpp0099	lpg0085											Putative ATP-dependant zinc protease	Putative secreted protein	E	NE	E	E	-4.99	0.0396	0.87	0.4967	-0.96	0.2364
Node1	Chromosome	HL77S_00101	lpp0100	lpp0100	lpg0086											Putative membrane protein		NE	NE	NE	NE	-4.97	0.2023	0.24	0.6313	0.29	0.6123
Node1	Chromosome	HL77S_00102	lpp0101	lpp0101	lpg0087											Protein of unknown function (DUF4254)		E	E	E	E	-4.94	0.0854	0	1	0	1
Node1	Chromosome	HL77S_00103	lpp0102	lpp0102	lpg0088	artJ_1										ABC transporter arginine-binding protein 1	Similar to arginine-binding periplasmic protein	NE	NE	NE	NE	-4.93	0	0.15	0.7857	0.13	0.8326
Node1	Chromosome	HL77S_00104	lpp0103	lpp0103	lpg0089	yaiI			ko:K09768					ko00000		UPF0178 protein A1D14_00445	Belongs to the UPF0178 family	NE	NE	NE	NE	-4.92	0	-0.06	0.9104	-0.13	0.8521
Node1	Chromosome	HL77S_00105	lpp0104	lpp0104	lpg0090													NE	NE	NE	NE	-4.88	0.0397	0.86	0.0067	0.63	0.1159
Node1	Chromosome	HL77S_00106	lpp0105	lpp0105	lpg0091													NE	NE	NE	NE	-4.88	0	0.65	0.5661	-0.13	0.827
Node1	Chromosome	HL77S_00107	lpp0106	lpp0106	lpg0092	rnr/lidP			ko:K12573	ko03018,map03018				ko00000,ko00001,ko01000,ko03016,ko03019		Ribonuclease R	3'-5' exoribonuclease that releases 5'-nucleoside monophosphates and is involved in maturation of structured RNAs	NE	NE	NE	NE	-4.77	0	-0.21	0.8419	0.1	0.8812
Node1	Chromosome	HL77S_00108	lpp0107	lpp0107	lpg0093	rlmB	GO:0000154,GO:0000451,GO:0000453,GO:0001510,GO:0003674,GO:0003824,GO:0005575,GO:0005622,GO:0005623,GO:0005737,GO:0005829,GO:0006139,GO:0006364,GO:0006396,GO:0006725,GO:0006807,GO:0008150,GO:0008152,GO:0008168,GO:0008171,GO:0008173,GO:0008649,GO:0008757,GO:0009451,GO:0009987,GO:0010467,GO:0016070,GO:0016072,GO:0016435,GO:0016740,GO:0016741,GO:0022613,GO:0031167,GO:0032259,GO:0034470,GO:0034641,GO:…	2.1.1.185	ko:K03218					ko00000,ko01000,ko03009		23S rRNA (guanosine-2'-O-)-methyltransferase RlmB	Specifically methylates the ribose of guanosine 2251 in 23S rRNA	NE	NE	NE	NE	-4.73	0	-0.6	0.442	0.99	0.0909
Node1	Chromosome	HL77S_00109	lpp0108	lpp0108	lpg0094	rpiA	GO:0003674,GO:0003824,GO:0004751,GO:0005575,GO:0005622,GO:0005623,GO:0005737,GO:0005829,GO:0005975,GO:0005996,GO:0006014,GO:0006081,GO:0006098,GO:0006139,GO:0006725,GO:0006732,GO:0006733,GO:0006739,GO:0006753,GO:0006793,GO:0006796,GO:0006807,GO:0008150,GO:0008152,GO:0009052,GO:0009117,GO:0009987,GO:0016853,GO:0016860,GO:0016861,GO:0019321,GO:0019362,GO:0019637,GO:0019682,GO:0019693,GO:0034641,GO:…	5.3.1.6	ko:K01807	ko00030,ko00710,ko01100,ko01110,ko01120,ko01130,ko01200,ko01230,map00030,map00710,map01100,map01110,map01120,map01130,map01200,map01230	M00004,M00007,M00165,M00167,M00580	R01056	RC00434	ko00000,ko00001,ko00002,ko01000		Ribose-5-phosphate isomerase A	Catalyzes the reversible conversion of ribose-5- phosphate to ribulose 5-phosphate	E	E	E	E	-4.73	0.0007	1.19	0.7515	-3.5	0.501
Node1	Chromosome	HL77S_00110	lpp0109	lpp0109	lpg0095											HAD superfamily (Subfamily IG) hydrolase, 5'-nucleotidase	Similar to 5'-nucleotidase	NE	NE	NE	NE	-4.72	0.1948	-0.01	0.9744	0.15	0.6985
Node1	Chromosome	HL77S_00111																NE	NE	NE	GA	-4.71	0	-0.23	0.5866	0.38	0.6081
Node1	Chromosome	HL77S_00112	lpp0110	lpp0110	lpg0096											Dephosphorylates 2-hydroxy-3-keto-5-methylthiopentenyl- 1-phosphate (HK-MTPenyl-1-P) yielding 1,2-dihydroxy-3-keto-5- methylthiopentene (DHK-MTPene)		NE	NE	NE	NE	-4.71	0	0.31	0.6215	0.74	0.2183
Node1	Chromosome	HL77S_00113	lpp0111		lpg0097	phnA			ko:K06193	ko01120,map01120				ko00000		PhnA Zinc-Ribbon		NE	NE	GD	NE	-4.65	0.0038	0.37	0.7627	-0.63	0.476
Node1	Chromosome	HL77S_00114	lpp0112	lpp0112	lpg0098											Response regulator receiver domain protein	Weakly similar to putative response regulator	NE	NE	GD	GD	-4.61	0.0044	-1.36	0.1133	1.9	0.0483
Node1	Chromosome	HL77S_00115	lpp0113	lpp0113	lpg0099	polA		2.7.7.7	ko:K02335	ko00230,ko00240,ko01100,ko03030,ko03410,ko03420,ko03440,map00230,map00240,map01100,map03030,map03410,map03420,map03440		R00375,R00376,R00377,R00378	RC02795	ko00000,ko00001,ko01000,ko03032,ko03400		DNA polymerase I	In addition to polymerase activity, this DNA polymerase exhibits 5'-3' exonuclease activity	E	E	NE	NE	-4.59	0.1345	1.13	0.1115	0.48	0.6077
Node1	Chromosome	HL77S_00116	lpp0114	lpp0114	lpg0100	lpxD_1		2.3.1.191	ko:K02536	ko00540,ko01100,map00540,map01100	M00060	R04550	RC00039,RC00166	ko00000,ko00001,ko00002,ko01000,ko01005		UDP-3-O-acylglucosamine N-acyltransferase	Catalyzes the N-acylation of UDP-3-O-acylglucosamine using 3-hydroxyacyl-ACP as the acyl donor. Is involved in the biosynthesis of lipid A, a phosphorylated glycolipid that anchors the lipopolysaccharide to the outer membrane of the cell; Belongs to the transferase hexapeptide repeat family. LpxD subfamily;	E	E	E	E	-4.56	0.0014	0	1	0.9	1
Node1	Chromosome	HL77S_00117	lpp0115	lpp0115	lpg0101											Has lipid A 3-O-deacylase activity. Hydrolyzes the ester bond at the 3 position of lipid A, a bioactive component of lipopolysaccharide (LPS), thereby releasing the primary fatty acyl moiety		NE	NE	NE	NE	-4.52	0.0745	0.24	0.5108	0.99	0.0628
Node1	Chromosome	HL77S_00118	lpp0116	lpp0116	lpg0102	fabF-2		2.3.1.179	ko:K09458	ko00061,ko00780,ko01100,ko01212,map00061,map00780,map01100,map01212	M00083,M00572	R04355,R04726,R04952,R04957,R04960,R04963,R04968,R07762,R10115,R10119	RC00039,RC02728,RC02729,RC02888	ko00000,ko00001,ko00002,ko01000,ko01004		3-oxoacyl-[acyl-carrier-protein] synthase	Belongs to the beta-ketoacyl-ACP synthases family	NE	NE	NE	NE	-4.5	0.0003	0.62	0.3281	0.19	0.8031
Node1	Chromosome	HL77S_00119	lpp0117	lpp0117	lpg0103	vipF										Ribosomal-protein-alanine N-acetyltransferase	Similar to acetyltransferase	NE	NE	NE	NE	-4.48	0.033	-0.81	0.2915	0.42	0.5575
Node1	Chromosome	HL77S_00120	lpp0118	lpp0118	lpg0104	msrA_1		1.8.4.11	ko:K07304					ko00000,ko01000		Peptide methionine sulfoxide reductase MsrA	Has an important function as a repair enzyme for proteins that have been inactivated by oxidation. Catalyzes the reversible oxidation-reduction of methionine sulfoxide in proteins to methionine	NE	NE	GD	NE	-4.47	0.1979	1.38	0.2358	0.27	0.7759
Node1	Chromosome	HL77S_00121	lpp0119	lpp0119	lpg0105	ynjF_1		2.7.8.39	ko:K17884			R10464	RC00002,RC00078	ko00000,ko01000		Inner membrane protein YnjF	Belongs to the CDP-alcohol phosphatidyltransferase class-I family	NE	NE	NE	NE	-4.46	0.0001	0.13	0.8343	0.68	0.4181
Node1	Chromosome	HL77S_00122	lpp0120	lpp0120	lpg0106	purP			ko:K06901					ko00000,ko02000	2.A.1.40	Probable adenine permease PurP	Similar to putative xanthine/uracil permeases	NE	NE	NE	GA	-4.46	0.0098	0.29	0.5186	0.39	0.3892
Node1	Chromosome	HL77S_00123	lpp0121	lpp0121	lpg0107											Uncharacterized ACR, YagE family COG1723		NE	NE	NE	GA	-4.45	0.2034	-0.11	0.8376	0.34	0.4999
Node1	Chromosome	HL77S_00124	lpp0122	lpp0122	lpg0109													NE	NE	NE	GA	-4.39	0.1108	0.81	0.3252	0.32	0.6582
Node1	Chromosome	HL77S_00125	lpp0123	lpp0123	lpg0110											dehydrogenase complex catalyzes the overall conversion of		NE	NE	NE	NE	-4.38	0.0029	0.18	0.6105	-0.06	0.8841
Node1	Chromosome	HL77S_00126	lpp0124	lpp0124	lpg0111											Squalene/phytoene synthase	Similar to farnesyl-diphosphate farnesyltransferase (Squalene synthetase)	NE	NE	NE	NE	-4.37	0.0415	0.99	0.383	0.88	0.4713
Node1	Chromosome	HL77S_00127	lpp0126	lpp0126	lpg0112											Ankyrin repeat protein		NE	NE	NE	NE	-4.37	0	0.15	0.5748	-0.07	0.775
Node1	Chromosome	HL77S_00128	lpp0127	lpp0127	lpg0113											EAL domain protein	Similar to predicted signal transduction protein. Contains EAL motifs	U	NE	NE	NE	-4.33	0.0352	0.94	0.6106	0.92	0.6289
Node1	Chromosome	HL77S_00129	lpp0128	lpp0128	lpg0114	gcsB	GO:0001505,GO:0003674,GO:0003824,GO:0004375,GO:0005575,GO:0005622,GO:0005623,GO:0005737,GO:0005960,GO:0006082,GO:0006520,GO:0006544,GO:0006807,GO:0008150,GO:0008152,GO:0009069,GO:0009987,GO:0016491,GO:0016638,GO:0016642,GO:0017144,GO:0019752,GO:0032991,GO:0042133,GO:0043436,GO:0044237,GO:0044238,GO:0044281,GO:0044424,GO:0044444,GO:0044464,GO:0055114,GO:0065007,GO:0065008,GO:0071704,GO:1901564,GO:…	1.4.4.2	ko:K00283	ko00260,ko00630,ko01100,ko01110,ko01130,ko01200,map00260,map00630,map01100,map01110,map01130,map01200		R01221,R03425	RC00022,RC00929,RC02834,RC02880	ko00000,ko00001,ko01000		Probable glycine dehydrogenase (decarboxylating) subunit 2	The glycine cleavage system catalyzes the degradation of glycine. The P protein binds the alpha-amino group of glycine through its pyridoxal phosphate cofactor; CO(2) is released and the remaining methylamine moiety is then transferred to the lipoamide cofactor of the H protein; Belongs to the GcvP family. C-terminal subunit subfamily	NE	NE	NE	NE	-4.32	0.2033	-1.91	0.0023	-1.67	0.0071
Node1	Chromosome	HL77S_00130	lpp0129	lpp0129	lpg0115											YciI-like protein		NE	NE	NE	NE	-4.31	0.001	-0.7	0.4082	-0.83	0.4103
Node1	Chromosome	HL77S_00131	lpp0130	lpp0130	lpg0116	gcsA	GO:0001505,GO:0003674,GO:0003824,GO:0004375,GO:0005575,GO:0005622,GO:0005623,GO:0005737,GO:0005960,GO:0006082,GO:0006520,GO:0006544,GO:0006807,GO:0008150,GO:0008152,GO:0009069,GO:0009987,GO:0016491,GO:0016638,GO:0016642,GO:0017144,GO:0019752,GO:0032991,GO:0042133,GO:0043436,GO:0044237,GO:0044238,GO:0044281,GO:0044424,GO:0044444,GO:0044464,GO:0055114,GO:0065007,GO:0065008,GO:0071704,GO:1901564,GO:…	1.4.4.2	ko:K00282	ko00260,ko00630,ko01100,ko01110,ko01130,ko01200,map00260,map00630,map01100,map01110,map01130,map01200		R01221,R03425	RC00022,RC00929,RC02834,RC02880	ko00000,ko00001,ko01000		Probable glycine dehydrogenase (decarboxylating) subunit 1	The glycine cleavage system catalyzes the degradation of glycine. The P protein binds the alpha-amino group of glycine through its pyridoxal phosphate cofactor; CO(2) is released and the remaining methylamine moiety is then transferred to the lipoamide cofactor of the H protein;	NE	NE	NE	NE	-4.31	0.0004	-2.16	0	-1.47	0.0061
Node1	Chromosome	HL77S_00132	lpp0131	lpp0131	lpg0117	gcvH			ko:K02437	ko00260,ko00630,ko01100,ko01110,ko01130,ko01200,map00260,map00630,map01100,map01110,map01130,map01200	M00532	R01221	RC00022,RC02834	ko00000,ko00001,ko00002		Glycine cleavage system H protein	The glycine cleavage system catalyzes the degradation of glycine. The H protein shuttles the methylamine group of glycine from the P protein to the T protein	NE	NE	NE	GD	-4.3	0.0001	-0.68	0.5677	0.03	0.9778
Node1	Chromosome	HL77S_00133	lpp0132	lpp0132	lpg0118	gcvT		2.1.2.10	ko:K00605	ko00260,ko00630,ko00670,ko01100,ko01110,ko01130,ko01200,map00260,map00630,map00670,map01100,map01110,map01130,map01200	M00532	R01221,R02300,R04125	RC00022,RC00069,RC00183,RC02834	ko00000,ko00001,ko00002,ko01000		Aminomethyltransferase	The glycine cleavage system catalyzes the degradation of glycine	NE	NE	NE	NE	-4.26	0.1926	-2.74	0.0003	-1.44	0.0058
Node1	Chromosome	HL77S_00134	lpp0133	lpp0133	lpg0119											Protein of unknown function (DUF3592)		NE	NE	NE	NE	-4.26	0.1942	0.18	0.8402	0.12	0.8608
Node1	Chromosome	HL77S_00135	lpp0134	lpp0134	lpg0120											Macrophage killing protein with similarity to conjugation protein	Some similarity with L. pneumophila IcmL/DotI	NE	NE	NE	NE	-4.26	0.1106	-0.65	0.205	-0.07	0.8928
Node1	Chromosome	HL77S_00136	lpp0135	lpp0135	lpg0121	opuAB			ko:K02050		M00188			ko00000,ko00002,ko02000	3.A.1.16,3.A.1.17	Glycine betaine transport system permease protein OpuAB	Similar to ABC transporter, permease protein	E	E	E	E	-4.23	0.0393	0	1	0	1
Node1	Chromosome	HL77S_00137	lpp0136	lpp0136	lpg0122	cmpD			ko:K02049		M00188			ko00000,ko00002,ko02000	3.A.1.16,3.A.1.17	Similar to ABC transporter, ATP-binding protein		E	E	E	E	-4.23	0.1981	-3.53	1	0.76	1
Node1	Chromosome	HL77S_00138	lpp0137	lpp0137	lpg0123	dsbA	GO:0005575,GO:0005623,GO:0042597,GO:0044464		ko:K03673	ko01503,map01503	M00728			ko00000,ko00001,ko00002,ko03110		Thiol:disulfide interchange protein DsbA	Involved in disulfide-bond formation. Acts by transferring its disulfide bond to other proteins (By similarity)	NE	NE	NE	NE	-4.19	0.0735	-0.35	0.7696	-0.07	0.9717
Node1	Chromosome	HL77S_00139	lpp0138	lpp0138	lpg0124	cc4										Similar to cytochrome c4		NE	NE	NE	NE	-4.19	0.0375	-1.13	0.3997	-0.67	0.5176
Node1	Chromosome	HL77S_00140	lpp0139	lpp0139	lpg0125	engB	GO:0005575,GO:0005622,GO:0005623,GO:0005737,GO:0005829,GO:0044424,GO:0044444,GO:0044464		ko:K03978					ko00000,ko03036		Probable GTP-binding protein EngB	Necessary for normal cell division and for the maintenance of normal septation	E	E	E	E	-4.13	0	0	1	0.25	1
Node1	Chromosome	HL77S_00141	lpp0140	lpp0140	lpg0126													NE	NE	NE	NE	-4.13	0.1998	-0.1	0.8124	0.16	0.6216
Node1	Chromosome	HL77S_00142	lpp0141	lpp0141	lpg0127	acsB		6.2.1.1	ko:K01895	ko00010,ko00620,ko00640,ko00680,ko00720,ko01100,ko01110,ko01120,ko01130,ko01200,map00010,map00620,map00640,map00680,map00720,map01100,map01110,map01120,map01130,map01200	M00357	R00235,R00236,R00316,R00926,R01354	RC00004,RC00012,RC00043,RC00070,RC02746,RC02816	ko00000,ko00001,ko00002,ko01000,ko01004		Acetyl-coenzyme A synthetase	Catalyzes the conversion of acetate into acetyl-CoA (AcCoA), an essential intermediate at the junction of anabolic and catabolic pathways. AcsA undergoes a two-step reaction. In the first half reaction, AcsA combines acetate with ATP to form acetyl-adenylate (AcAMP) intermediate. In the second half reaction, it can then transfer the acetyl group from AcAMP to the sulfhydryl group of CoA, forming …	NE	NE	NE	GA	-4.12	0	0.17	0.6415	-0.25	0.4539
Node1	Chromosome	HL77S_00143	lpp0142	lpp0142	lpg0128	mmsB		1.1.1.31	ko:K00020	ko00280,ko01100,map00280,map01100		R05066	RC00099	ko00000,ko00001,ko01000		Similar to 3-hydroxyisobutyrate dehydrogenase		NE	NE	NE	GA	-4.1	0.0922	-1.15	0.2353	-0.1	0.9011
Node1	Chromosome	HL77S_00144	lpp0143	lpp0143	lpg0129	mmsA		1.2.1.18,1.2.1.27	ko:K00140	ko00280,ko00410,ko00562,ko00640,ko01100,ko01200,map00280,map00410,map00562,map00640,map01100,map01200	M00013	R00705,R00706,R00922,R00935	RC00004,RC02723,RC02817	ko00000,ko00001,ko00002,ko01000		Similar to C. burnetii methylmalonate-semialdehyde dehydrogenase MmsA		NE	NE	NE	GA	-4.09	0.0318	0.02	0.9741	0.63	0.2972
Node1	Chromosome	HL77S_00145	lpp0144	lpp0144												Dodecin		NE	NE	NE	NE	-4.03	0.0013	-0.25	0.7512	1.22	0.3962
Node1	Chromosome	HL77S_00146	lpp0145	lpp0145	lpg0130											Some similarity with eukaryotic proteins, putative coiled-coil protein		NE	NE	NE	NE	-3.94	0	0.01	0.9765	0.36	0.2875
Node1	Chromosome	HL77S_00147	lpp0146	lpp0146	lpg0131	dapB	GO:0003674,GO:0003824,GO:0005575,GO:0005622,GO:0005623,GO:0005737,GO:0005829,GO:0006082,GO:0006520,GO:0006807,GO:0008150,GO:0008152,GO:0008652,GO:0008839,GO:0009058,GO:0009987,GO:0016053,GO:0016491,GO:0016627,GO:0016628,GO:0019752,GO:0019877,GO:0043436,GO:0043648,GO:0043650,GO:0044237,GO:0044238,GO:0044249,GO:0044281,GO:0044283,GO:0044424,GO:0044444,GO:0044464,GO:0046394,GO:0046451,GO:0055114,GO:…	1.17.1.8	ko:K00215	ko00261,ko00300,ko01100,ko01110,ko01120,ko01130,ko01230,map00261,map00300,map01100,map01110,map01120,map01130,map01230	M00016,M00525,M00526,M00527	R04198,R04199	RC00478	ko00000,ko00001,ko00002,ko01000		4-hydroxy-tetrahydrodipicolinate reductase	Catalyzes the conversion of 4-hydroxy- tetrahydrodipicolinate (HTPA) to tetrahydrodipicolinate	E	E	E	E	-3.93	0	0	1	0	1
Node1	Chromosome	HL77S_00148	lpp0148	lpp0148	lpg0133	rocC			ko:K03607					ko00000		RNA chaperone RocC	RNA chaperone of RocR sRNA, repressor of competence	NE	NE	NE	GA	-3.91	0.0009	0.36	0.626	1.01	0.2811
Node1	Chromosome	HL77S_00149	lpp0149	lpp0149	lpg0134											murein-degrading enzyme. may play a role in recycling of muropeptides during cell elongation and or cell division		NE	NE	NE	NE	-3.85	0.091	-0.11	0.8498	0.43	0.5468
Node1	Chromosome	HL77S_00150	lpp0150	lpp0150	lpg0135	sdhB_1										SdhB protein substrate of the Dot/Icm system		NE	NE	NE	NE	-3.81	0.0078	0.16	0.5284	0.27	0.32
Node1	Chromosome	HL77S_00151	lpp0151	lpp0151	lpg0136	pykA		2.7.1.40	ko:K00873	ko00010,ko00230,ko00620,ko01100,ko01110,ko01120,ko01130,ko01200,ko01230,ko04922,ko04930,ko05165,ko05203,ko05230,map00010,map00230,map00620,map01100,map01110,map01120,map01130,map01200,map01230,map04922,map04930,map05165,map05203,map05230	M00001,M00002,M00049,M00050	R00200,R00430,R01138,R01858,R02320	RC00002,RC00015	ko00000,ko00001,ko00002,ko01000,ko04131,ko04147		Similar to pyruvate kinase II PykA, glucose stimulated		NE	NE	NE	NE	-3.81	0.0752	-0.02	0.972	0.13	0.815
Node1	Chromosome	HL77S_00152	lpp0152	lpp0152	lpg0137	pgk		2.7.2.3	ko:K00927	ko00010,ko00710,ko01100,ko01110,ko01120,ko01130,ko01200,ko01230,map00010,map00710,map01100,map01110,map01120,map01130,map01200,map01230	M00001,M00002,M00003,M00165,M00166,M00308,M00552	R01512	RC00002,RC00043	ko00000,ko00001,ko00002,ko01000,ko04147		phosphoglycerate kinase		U	U	E	E	-3.8	0	0.13	1	0.17	1
Node1	Chromosome	HL77S_00153	lpp0153	lpp0153	lpg0138	gap		1.2.1.12	ko:K00134	ko00010,ko00710,ko01100,ko01110,ko01120,ko01130,ko01200,ko01230,ko04066,ko05010,map00010,map00710,map01100,map01110,map01120,map01130,map01200,map01230,map04066,map05010	M00001,M00002,M00003,M00165,M00166,M00308,M00552	R01061	RC00149	ko00000,ko00001,ko00002,ko01000,ko04131,ko04147		glyceraldehyde 3-phosphate dehydrogenase		E	E	E	E	-3.79	0.0002	0	1	0	1
Node1	Chromosome	HL77S_00154	lpp0154	lpp0154	lpg0139	tkt		2.2.1.1	ko:K00615	ko00030,ko00710,ko01051,ko01100,ko01110,ko01120,ko01130,ko01200,ko01230,map00030,map00710,map01051,map01100,map01110,map01120,map01130,map01200,map01230	M00004,M00007,M00165,M00167	R01067,R01641,R01830,R06590	RC00032,RC00226,RC00571,RC01560	ko00000,ko00001,ko00002,ko01000		Transketolase	Catalyzes the transfer of a two-carbon ketol group from a ketose donor to an aldose acceptor, via a covalent intermediate with the cofactor thiamine pyrophosphate	E	E	E	E	-3.72	0.1966	-1.21	0.6513	-0.87	0.7606
Node1	Chromosome	HL77S_00155	lpp0155	lpp0155	lpg0140													NE	NE	NE	NE	-3.64	0.0006	-0.07	0.8808	0.19	0.6435
Node1	Chromosome	HL77S_00156	lpp0156	lpp0156	lpg0141	prlC		3.4.24.70	ko:K01414					ko00000,ko01000,ko01002		Oligopeptidase A		NE	NE	NE	NE	-3.64	0.175	-0.43	0.237	-0.2	0.5766
Node1	Chromosome	HL77S_00157		lpptmrna	lpgtmrna	ssrA										transfer-messenger RNA SsrA		NE	E	E	E	-3.61	0.2012	0	1	0	1
Node1	Chromosome	HL77S_00158																S	S	NE	GA	-3.61	0	0.27	0.8004	0.81	0.6568
Node1	Chromosome	HL77S_00159	lpp0194	lpp0194					ko:K14059					ko00000		Putative prophage phiRv2 integrase	Similar to phage integrase; Belongs to the 'phage' integrase family;	NE	NE	NE	NE	-3.61	0.1967	0.2	0.6607	0.67	0.2867
Node1	Chromosome	HL77S_00160	lpp0193	lpp0193												Excisionase	Similar to putative phage excisionase	S	S	NE	NE	-3.6	0	1.14	0.3356	0.66	0.3664
Node1	Chromosome	HL77S_00161	lpp0192	lpp0192														NE	NE	NE	NE	-3.59	0.0039	0.51	0.7035	0.66	0.4871
Node1	Chromosome	HL77S_00162														putative HTH-type transcriptional regulator		E	E	E	E	-3.56	0	2.8	0.3714	1.22	1
Node1	Chromosome	HL77S_00163	lpp0189						ko:K09125					ko00000		Similar to putative membrane proteins		NE	NE	NE	NE	-3.52	0.0315	0.11	0.8755	0.41	0.4767
Node1	Chromosome	HL77S_00164																NE	NE	NE	NE	-3.52	0.0147	0.81	0.3926	0.05	0.9643
Node1	Chromosome	HL77S_00165														Methyltransferase domain		NE	NE	NE	NE	-3.48	0.1771	-0.43	0.4242	-0.22	0.6566
Node1	Chromosome	HL77S_00166	lpp2413													Weakly similar to serine/threonine protein kinase		NE	NE	NE	NE	-3.47	0.2031	-0.45	0.7309	0.57	0.6196
Node1	Chromosome	HL77S_00167	lpp2414															NE	NE	GD	GD	-3.46	0	-0.65	0.8331	0.28	0.7669
Node1	Chromosome	HL77S_00168	lpp0185	lpp0185												Some similarity with TraD protein		NE	NE	GD	GA	-3.45	0	1.08	0.1988	0.09	0.9231
Node1	Chromosome	HL77S_00169	lpp0184	lpp0184														NE	NE	NE	GA	-3.43	0.0003	-0.15	0.8526	0.94	0.5951
Node1	Chromosome	HL77S_00170				recD2										ATP-dependent RecD-like DNA helicase		NE	NE	NE	NE	-3.4	0.1916	0.1	0.8084	-0.18	0.632
Node1	Chromosome	HL77S_00171																NE	NE	NE	GA	-3.4	0.1973	0	0.9984	-0.04	0.9454
Node1	Chromosome	HL77S_00172	lpp0180	lpp0180	lpg1245	lvhD4			ko:K03205	ko03070,map03070	M00333			ko00000,ko00001,ko00002,ko02044	3.A.7	Conjugal transfer protein TraG	Putative component of type IV secretion system	NE	NE	NE	GA	-3.38	0.0151	-0.46	0.37	-0.45	0.552
Node1	Chromosome	HL77S_00173	lpp0179	lpp0179	lpg1246	lvhB11			ko:K03196	ko03070,ko05120,map03070,map05120	M00333,M00564			ko00000,ko00001,ko00002,ko02044	3.A.7	Putative component of the type IV secretion system		NE	NE	NE	NE	-3.38	0.0075	0.48	0.4101	0.15	0.8149
Node1	Chromosome	HL77S_00174	lpp0178	lpp0178	lpg1247	lvhB10			ko:K03195	ko03070,map03070	M00333			ko00000,ko00001,ko00002,ko02044	3.A.7	Putative type IV secretion protein		NE	NE	NE	GA	-3.36	0.0225	-0.37	0.4858	-0.34	0.4713
Node1	Chromosome	HL77S_00175	lpp0177	lpp0177	lpg1248	lvhB9			ko:K03204	ko03070,map03070	M00333			ko00000,ko00001,ko00002,ko02044	3.A.7	Putative type IV secretion protein		NE	NE	NE	GA	-3.35	0.0005	-0.79	0.3238	0.12	0.885
Node1	Chromosome	HL77S_00176	lpp0176	lpp0176	lpg1249	lvhB8			ko:K03203	ko03070,map03070	M00333			ko00000,ko00001,ko00002,ko02044	3.A.7	Putative type IV secretion protein		NE	NE	NE	GA	-3.33	0	-0.03	0.9661	-0.36	0.51
Node1	Chromosome	HL77S_00177	lpp0175	lpp0175	lpg1250	lvhB6			ko:K03201	ko03070,map03070	M00333			ko00000,ko00001,ko00002,ko02044	3.A.7	Putative type IV secretion protein		NE	NE	NE	GA	-3.33	0.1202	-0.48	0.446	-0.83	0.1726
Node1	Chromosome	HL77S_00178	lpp0174	lpp0174	lpg1251	lvrD										Putative type IV secretion protein		NE	NE	NE	GA	-3.32	0.0079	-0.09	0.9222	-0.23	0.7839
Node1	Chromosome	HL77S_00179	lpp0173	lpp0173	lpg1252	lvhB7			ko:K03202	ko03070,map03070	M00333			ko00000,ko00001,ko00002,ko02044	3.A.7	Putative type IV secretion protein		S	S	NE	GA	-3.31	0.041	-0.38	0.6809	-1.09	0.4001
Node1	Chromosome	HL77S_00180	lpp0172	lpp0172	lpg1253	lvhB5			ko:K03200	ko03070,map03070	M00333			ko00000,ko00001,ko00002,ko02044	3.A.7	Type IV secretion system proteins	Putative traC protein	NE	NE	NE	GA	-3.29	0.0941	-0.43	0.571	-0.25	0.7237
Node1	Chromosome	HL77S_00181	lpp0171	lpp0171	lpg1254	lvhB4			ko:K03199	ko03070,map03070	M00333			ko00000,ko00001,ko00002,ko02044	3.A.7	Putative type IV secretion protein		NE	NE	NE	GA	-3.29	0.0081	0.15	0.7377	0.5	0.2647
Node1	Chromosome	HL77S_00182	lpp0170	lpp0170	lpg1255	lvhB3			ko:K03198	ko03070,map03070	M00333			ko00000,ko00001,ko00002,ko02044	3.A.7	Putative type IV secretion protein		NE	NE	NE	GA	-3.26	0.195	0.14	0.8785	-0.04	0.9614
Node1	Chromosome	HL77S_00183	lpp0169	lpp0169		lvhB2			ko:K03197	ko03070,ko05134,map03070,map05134	M00333			ko00000,ko00001,ko00002,ko02044	3.A.7	TrbC/VIRB2 family protein	Putative pilin subunit	NE	NE	NE	GA	-3.26	0.1962	-0.17	0.8376	0.26	0.7003
Node1	Chromosome	HL77S_00184	lpp0168	lpp0168	lpg1257	lvrC			ko:K03563	ko02020,ko02025,ko02026,ko05111,map02020,map02025,map02026,map05111				ko00000,ko00001,ko03019		Global regulator protein family	Similar to carbon storage regulator gene csrA; Belongs to the CsrA family;	NE	NE	NE	GA	-3.26	0.1962	-0.17	0.9049	0.06	0.9667
Node1	Chromosome	HL77S_00185	lpp0167	lpp0167	lpg1258	lvrB										lvrB Legionella vir region protein		NE	NE	NE	GA	-3.26	0.0598	-0.26	0.8379	0.74	0.5217
Node1	Chromosome	HL77S_00186	lpp0166	lpp0166	lpg1259	lvrA										lvrA Legionella vir region protein		NE	NE	NE	NE	-3.25	0.1998	0.16	0.858	0.4	0.6736
Node1	Chromosome	HL77S_00187	lpp0165	lpp0165		prpA										LexA repressor	Similar to unknown proteins	U	E	E	E	-3.25	0.0092	0	1	-0.03	1
Node1	Chromosome	HL77S_00188	lpp1080													Similar to very-short-patch-repair endonuclease vsr		NE	NE	NE	NE	-3.23	0.2003	1.21	0.3179	0.39	0.7633
Node1	Chromosome	HL77S_00189				dcm										DNA-cytosine methyltransferase		U	E	E	E	-3.23	0.1943	2.52	0.684	-2.82	0.443
Node1	Chromosome	HL77S_00190														MvaI/BcnI restriction endonuclease family		NE	NE	NE	NE	-3.23	0.2002	0.44	0.3118	0.06	0.8723
Node1	Chromosome	HL77S_00191														Domain of unknown function(DUF2779)		NE	NE	NE	NE	-3.18	0.2028	0.33	0.3709	-0.11	0.7788
Node1	Chromosome	HL77S_00192														Domain of unknown function (DUF4263)		NE	NE	NE	NE	-3.17	0.0001	0.27	0.6864	-0.18	0.8155
Node1	Chromosome	HL77S_00193	lpp1080	lpp1080												Similar to very-short-patch-repair endonuclease vsr		NE	NE	NE	NE	-3.16	0.1328	-0.45	0.6567	-0.64	0.5704
Node1	Chromosome	HL77S_00194														Restriction endonuclease		NE	NE	NE	NE	-3.11	0.0047	-0.32	0.766	0.17	0.8501
Node1	Chromosome	HL77S_00195				recF										DNA replication and repair protein RecF		NE	NE	NE	NE	-3.1	0.0395	0.31	0.3621	-0.13	0.7581
Node1	Chromosome	HL77S_00196														Histidine kinase		NE	NE	NE	NE	-3.09	0.0002	0.52	0.5212	0.62	0.7542
Node1	Chromosome	HL77S_00197														STAS-like domain of unknown function (DUF4325)		E	E	E	E	-3.08	0	0	1	0	1
Node1	Chromosome	HL77S_00198														ribonuclease activity		NE	NE	NE	NE	-3.07	0.0001	0.53	0.3759	-0.33	0.5448
Node1	Chromosome	HL77S_00199																NE	NE	NE	NE	-3.06	0.0092	0.72	0.1018	-0.01	0.9737
Node1	Chromosome	HL77S_00200																NE	NE	GD	NE	-3.03	0.1796	0.29	0.6829	0.2	0.8436
Node1	Chromosome	HL77S_00201																S	S	NE	NE	-3.03	0.0512	0.93	0.6702	0.03	0.97
Node1	Chromosome	HL77S_00202	lpp0214	lpp0214	lpg0152											GNAT family acetyltransferase		NE	NE	NE	GA	-3.01	0.0175	-0.43	0.4348	-0.16	0.7467
Node1	Chromosome	HL77S_00203	lpp0215	lpp0215														NE	NE	NE	GA	-3.01	0.0063	0.55	0.7136	-0.2	0.7387
Node1	Chromosome	HL77S_00204	lpp0216	lpp0216	lpg0153													NE	NE	NE	NE	-3	0.0003	0.31	0.7606	0.19	0.8777
Node1	Chromosome	HL77S_00205	lpp0217	lpp0217														NE	NE	NE	NE	-3	0.0789	0.33	0.351	-0.02	0.9577
Node1	Chromosome	HL77S_00206	lpp0218	lpp0218	lpg0154													NE	NE	NE	GA	-2.99	0	-0.61	0.5573	-0.59	0.6545
Node1	Chromosome	HL77S_00207	lpp0219	lpp0219	lpg0155	cph2_2										Phytochrome-like protein cph2	Regulatory protein (GGDEF domain)	NE	NE	GD	NE	-2.99	0.0002	-0.14	0.8168	0.48	0.368
Node1	Chromosome	HL77S_00208	lpp0220	lpp0220	lpg0156	yjcC_1										Uncharacterized membrane protein YjcC	Regulatory protein (EAL domain)	NE	NE	NE	GA	-2.97	0.0096	0.28	0.7721	0.81	0.3815
Node1	Chromosome	HL77S_00209	lpp0221	lpp0221	lpg0157			3.4.11.18	ko:K01265					ko00000,ko01000,ko01002		Similar to type I methionine aminopeptidase proteins		NE	NE	NE	NE	-2.94	0.0001	0.49	0.3595	0.29	0.5644
Node1	Chromosome	HL77S_00210	lpp0222	lpp0222	lpg0158											Protein of uncharacterised function (DUF3423)		NE	NE	GD	NE	-2.94	0.2022	1.57	0.2741	-0.45	0.7176
Node1	Chromosome	HL77S_00211	lpp0223	lpp0223	lpg0159											Predicted membrane protein		NE	NE	NE	NE	-2.92	0.0038	0.76	0.2708	0.29	0.6426
Node1	Chromosome	HL77S_00212	lpp0224	lpp0224	lpg0160													NE	NE	NE	GA	-2.92	0.1165	-0.23	0.6992	0.41	0.4892
Node1	Chromosome	HL77S_00213				norV										Anaerobic nitric oxide reductase flavorubredoxin		NE	NE	NE	GA	-2.91	0.0045	-0.44	0.4121	0.71	0.2611
Node1	Chromosome	HL77S_00214	lpp0225	lpp0225	lpg0161											Secondary thiamine-phosphate synthase enzyme		NE	NE	NE	NE	-2.91	0.0813	0.23	0.7775	-0.05	0.9182
Node1	Chromosome	HL77S_00215	lpp0226	lpp0226												Alpha/beta hydrolase family protein		NE	NE	NE	NE	-2.9	0.1495	-0.2	0.8477	0.62	0.5761
Node1	Chromosome	HL77S_00216																NE	NE	NE	NE	-2.87	0.0066	0.7	0.1648	0.33	0.5571
Node1	Chromosome	HL77S_00217	lpp0227	lpp0227	lpg0165											Peptidase propeptide and YPEB domain		NE	NE	NE	NE	-2.86	0.1653	0.22	0.8183	1.1	0.3732
Node1	Chromosome	HL77S_00218	lpp0228	lpp0228	lpg0166	yedI			ko:K09781					ko00000		Inner membrane protein YedI		NE	NE	NE	NE	-2.86	0.0828	1	0.3165	0.37	0.5947
Node1	Chromosome	HL77S_00219	lpp0229	lpp0229	lpg0167											Peptide chain release factor 1	Similar to unknown proteins	NE	NE	NE	NE	-2.84	0.0328	-0.29	0.773	-0.19	0.8653
Node1	Chromosome	HL77S_00220	lpp0230	lpp0230	lpg0168				ko:K09857					ko00000		ABC-type transport auxiliary lipoprotein component		NE	NE	NE	NE	-2.83	0.0464	0.01	0.9828	0.12	0.8648
Node1	Chromosome	HL77S_00221	lpp0231	lpp0231	lpg0169	pqiB										Similar to C-terminal part of paraquat-inducible protein		NE	NE	NE	NE	-2.83	0.0028	0.03	0.9599	0.27	0.6332
Node1	Chromosome	HL77S_00222	lpp0232	lpp0232	lpg0170											Domain of uncharacterised function DUF140	Similar to hypothetical ABC transporter (permease)	NE	NE	NE	NE	-2.83	0.114	0.1	0.8664	0.04	0.9292
Node1	Chromosome	HL77S_00223	lpp0233	lpp0233	lpg0171											Protein with a F-box domain		NE	NE	NE	NE	-2.82	0.0565	-0.71	0.4054	0.29	0.8384
Node1	Chromosome	HL77S_00224	lpp0234	lpp0234	lpg0172													NE	NE	NE	NE	-2.81	0.2025	0.99	0.6535	0.95	0.5791
Node1	Chromosome	HL77S_00225	lpp0235	lpp0235	lpg0173	cynR_1										Similar to transcriptional regulator (LysR family)		NE	NE	NE	NE	-2.81	0.0622	-0.17	0.7893	0.13	0.8309
Node1	Chromosome	HL77S_00226	lpp0236	lpp0236	lpg0174											Similar to pyoverdine biosynthesis protein PvcA		NE	NE	NE	NE	-2.81	0.2051	0.03	0.9467	0.24	0.6724
Node1	Chromosome	HL77S_00227	lpp0237	lpp0237	lpg0175											Taurine catabolism dioxygenase TauD, TfdA family	Similar to pyoverdine biosynthesis protein PvcB	NE	NE	NE	NE	-2.81	0.0004	-0.11	0.8825	0.06	0.9311
Node1	Chromosome	HL77S_00228	lpp0238	lpp0238	lpg0176	mhpA										3-(3-hydroxy-phenyl)propionate/3-hydroxycinnamic acid hydroxylase	Similar to FAD monooxygenase, PheA/TfdB family	NE	NE	NE	GA	-2.81	0.0437	0.85	0.4474	0.79	0.4471
Node1	Chromosome	HL77S_00229	lpp0239	lpp0239	lpg0177	pbuE										Purine efflux pump PbuE	Some similarity with transporters	NE	NE	NE	GA	-2.78	0.0696	0.41	0.4542	0.26	0.6089
Node1	Chromosome	HL77S_00230	lpp0240	lpp0240	lpg0178											ATP-grasp domain		NE	NE	NE	NE	-2.77	0.1747	0.09	0.8326	0.52	0.2435
Node1	Chromosome	HL77S_00231	lpp0242		lpg0179											Phthiotriol/phenolphthiotriol dimycocerosates methyltransferase	Some similarity with methyltransferases	NE	NE	NE	NE	-2.75	0.0951	-0.17	0.8275	0.63	0.348
Node1	Chromosome	HL77S_00232	lpp0244	lpp0244	lpg0180	htpX			ko:K03799		M00743			ko00000,ko00002,ko01000,ko01002		Similar to protease heat shock protein	Belongs to the peptidase M48B family	NE	NE	NE	NE	-2.74	0.0158	-0.13	0.8838	-0.04	0.952
Node1	Chromosome	HL77S_00233	lpp0245	lpp0245	lpg0181													NE	NE	NE	NE	-2.72	0.0365	0.14	0.7792	0.01	0.9783
Node1	Chromosome	HL77S_00234	lpp0246	lpp0246	lpg0182													NE	NE	NE	GA	-2.71	0.0012	0.1	0.884	0.17	0.7962
Node1	Chromosome	HL77S_00235																NE	NE	NE	NE	-2.71	0.0037	0.14	0.8135	0.36	0.5807
Node1	Chromosome	HL77S_00236	lpp0247	lpp0247	lpg0183											Protoporphyrinogen oxidase		NE	NE	NE	NE	-2.67	0.0002	-0.02	0.9714	-0.19	0.5611
Node1	Chromosome	HL77S_00237	lpp0248	lpp0248	lpg0187	dapE_1										Probable succinyl-diaminopimelate desuccinylase	Similar to Zn metalloprotein	NE	NE	NE	NE	-2.67	0.0001	0.54	0.4174	0.5	0.4415
Node1	Chromosome	HL77S_00238	lpp0249	lpp0249	lpg0188	bbsF										Succinyl-CoA:(R)-benzylsuccinate CoA-transferase subunit BbsF	Similar to predicted acyl-CoA transferases	NE	NE	NE	NE	-2.66	0.0034	0.55	0.3625	-0.15	0.7796
Node1	Chromosome	HL77S_00239	lpp0250	lpp0250	lpg0189													NE	NE	NE	NE	-2.64	0.0281	-0.32	0.5489	0.04	0.9492
Node1	Chromosome	HL77S_00240	lpp0251	lpp0251	lpg0191													NE	NE	NE	NE	-2.64	0.1121	0.31	0.6144	0.61	0.3869
Node1	Chromosome	HL77S_00241	lpp0252	lpp0252	lpg0194	katG		1.11.1.21	ko:K03782	ko00360,ko00380,ko00940,ko00983,ko01100,ko01110,map00360,map00380,map00940,map00983,map01100,map01110		R00602,R00698,R02596,R02670,R03919,R04007,R07443,R11906	RC00034,RC00213,RC00767,RC02141	ko00000,ko00001,ko01000		Catalase-peroxidase 2	Bifunctional enzyme with both catalase and broad- spectrum peroxidase activity. Important for stationary phase survival; Belongs to the peroxidase family. Peroxidase/catalase subfamily;	NE	NE	NE	GA	-2.63	0.0696	0.22	0.5992	0.03	0.948
Node1	Chromosome	HL77S_00242	lpp2895		lpg0819											Similar to transposase (IS4 family)		NE	NE	NE	GA	-2.62	0	-0.07	0.9023	0.05	0.8882
Node1	Chromosome	HL77S_00243	lpp2896		lpg0820											GIY-YIG nuclease superfamily protein		NE	NE	NE	GA	-2.59	0.0092	-0.16	0.7352	0.38	0.5189
Node1	Chromosome	HL77S_00244	lpp0253	lpp0253	lpg0195													NE	NE	NE	GA	-2.58	0.0259	-0.18	0.7517	0.22	0.6629
Node1	Chromosome	HL77S_00245	lpp0254	lpp0254	lpg0196													NE	NE	NE	NE	-2.57	0.0006	0.43	0.3475	0.14	0.7079
Node1	Chromosome	HL77S_00246	lpp0255	lpp0255	lpg0197											UPF0145 protein lpymg_00202	Belongs to the UPF0145 family	NE	NE	NE	GA	-2.56	0.1113	-0.08	0.9307	0.1	0.9065
Node1	Chromosome	HL77S_00247	lpp0259	lpp0259	lpg0199	qxtA		1.10.3.14	ko:K00425	ko00190,ko01100,ko02020,map00190,map01100,map02020	M00153	R11325	RC00061	ko00000,ko00001,ko00002,ko01000	3.D.4.3	Similar to cytochrome d ubiquinol oxidase subunit I		NE	NE	NE	GA	-2.56	0	0.39	0.3441	0.32	0.4354
Node1	Chromosome	HL77S_00248	lpp0260	lpp0260	lpg0200	qxtB		1.10.3.14	ko:K00426	ko00190,ko01100,ko02020,map00190,map01100,map02020	M00153	R11325	RC00061	ko00000,ko00001,ko00002,ko01000	3.D.4.3	Similar to cytochrome d ubiquinol oxidase subunit II		NE	NE	NE	NE	-2.55	0.035	0.41	0.4208	0.11	0.8497
Node1	Chromosome	HL77S_00249	lpp0261	lpp0261	lpg0201											3-oxo-5-alpha-steroid 4-dehydrogenase		NE	NE	NE	NE	-2.51	0.2009	0.76	0.6526	0.7	0.546
Node1	Chromosome	HL77S_00250	lpp0262	lpp0262	lpg0202											Putative membrane protein		NE	NE	NE	GA	-2.51	0.063	0.13	0.7996	-0.19	0.7393
Node1	Chromosome	HL77S_00251	lpp0263	lpp0263	lpg0203	yfhG			ko:K07030					ko00000		Fatty acid-binding protein		NE	NE	NE	GA	-2.5	0.0184	-0.08	0.8789	0.07	0.8812
Node1	Chromosome	HL77S_00252	lpp0264	lpp0264	lpg0204	xecE_1										2-(S)-hydroxypropyl-CoM dehydrogenase	Similar to oxydoreductase	NE	NE	NE	GA	-2.5	0.0024	0.13	0.8688	0.59	0.424
Node1	Chromosome	HL77S_00253			lpg0205	phrB			ko:K06876					ko00000		(6-4) photolyase		NE	NE	NE	NE	-2.48	0.0094	-0.26	0.6542	0.11	0.7886
Node1	Chromosome	HL77S_00254	lpp0266	lpp0266	lpg0206											Similar to unknown protein (C-terminal part)		NE	NE	NE	NE	-2.47	0.1008	0.47	0.5676	0.12	0.863
Node1	Chromosome	HL77S_00255	lpp0267	lpp0267	lpg0208	prkC_1										Similar to serine/threonine-protein kinase (conserved domain)		NE	NE	NE	NE	-2.43	0.0541	0.25	0.3889	0.1	0.7181
Node1	Chromosome	HL77S_00256	lpp0268	lpp0268	lpg0209											serine threonine protein kinase		NE	NE	NE	NE	-2.43	0.1394	0.04	0.9582	0.17	0.8021
Node1	Chromosome	HL77S_00257	lpp0269	lpp0269	lpg0210													NE	NE	NE	NE	-2.42	0.1981	-0.56	0.3864	0.26	0.6877
Node1	Chromosome	HL77S_00258	lpp0270	lpp0270	lpg0211				ko:K05770	ko04080,ko04214,ko04979,ko05166,map04080,map04214,map04979,map05166				ko00000,ko00001,ko02000	9.A.24	TspO/MBR family protein	Similar to sensory protein (eukaryotic)	NE	NE	NE	NE	-2.41	0.0001	1.61	0.2262	0.47	0.7696
Node1	Chromosome	HL77S_00259	lpp0271	lpp0271	lpg0212	phrB		4.1.99.3	ko:K01669					ko00000,ko01000,ko03400		Similar to deoxyribodipyrimidine photolyase phrB	Belongs to the DNA photolyase family	NE	NE	NE	NE	-2.4	0.0193	0.26	0.7235	1.02	0.0933
Node1	Chromosome	HL77S_00260	lpp0272	lpp0272	lpg0213	yohK										Similar to membrane protein LrgB		NE	NE	GD	NE	-2.4	0.1034	-1.38	0.1746	-0.37	0.6588
Node1	Chromosome	HL77S_00261	lpp0273	lpp0273	lpg0214	lrgA			ko:K06518					ko00000,ko02000	1.E.14.2	Predicted membrane protein, similar to conserved hypothetical protein LrgA		NE	NE	GD	NE	-2.4	0.0059	-1.76	0.0936	2.62	0.2424
Node1	Chromosome	HL77S_00262	lpp0274	lpp0274	lpg0215	cynR_2										Similar to transcriptional regulator, lysR family		NE	NE	NE	NE	-2.4	0.159	-0.51	0.4039	0.31	0.6836
Node1	Chromosome	HL77S_00263	lpp0276	lpp0276	lpg0217	purK		6.3.4.18	ko:K01589	ko00230,ko01100,ko01110,ko01130,map00230,map01100,map01110,map01130	M00048	R07404	RC01927	ko00000,ko00001,ko00002,ko01000		N5-carboxyaminoimidazole ribonucleotide synthase	Catalyzes the ATP-dependent conversion of 5- aminoimidazole ribonucleotide (AIR) and HCO(3)(-) to N5- carboxyaminoimidazole ribonucleotide (N5-CAIR)	NE	NE	NE	NE	-2.39	0.1856	0.7	0.3686	0.06	0.9321
Node1	Chromosome	HL77S_00264	lpp0277	lpp0277	lpg0218	purE		5.4.99.18	ko:K01588	ko00230,ko01100,ko01110,ko01130,map00230,map01100,map01110,map01130	M00048	R07405	RC01947	ko00000,ko00001,ko00002,ko01000		N5-carboxyaminoimidazole ribonucleotide mutase	Catalyzes the conversion of N5-carboxyaminoimidazole ribonucleotide (N5-CAIR) to 4-carboxy-5-aminoimidazole ribonucleotide (CAIR)	NE	NE	NE	GA	-2.37	0.0174	-0.14	0.8297	-0.32	0.6278
Node1	Chromosome	HL77S_00265	lpp0278	lpp0278	lpg0219													NE	NE	NE	GA	-2.36	0.0014	-0.35	0.5176	-0.06	0.9137
Node1	Chromosome	HL77S_00266	lpp0279	lpp0279	lpg0220											Transcriptional regulator	Belongs to the P(II) protein family	NE	NE	NE	GA	-2.32	0.0058	-0.33	0.6533	0.21	0.8068
Node1	Chromosome	HL77S_00267	lpp0280	lpp0280	lpg0221				ko:K09822					ko00000		UPF0753 protein lpymg_00226	Belongs to the UPF0753 family	NE	NE	NE	NE	-2.32	0.0034	0.42	0.3309	0.24	0.5955
Node1	Chromosome	HL77S_00268	lpp0281	lpp0281	lpg0222	nuoL_1		1.6.5.3	ko:K05577	ko00190,ko01100,map00190,map01100	M00145	R11945	RC00061	ko00000,ko00001,ko00002,ko01000		Similar to NADH-ubiquinone oxidoreductase chain 5		NE	NE	NE	NE	-2.31	0.0042	0.19	0.5901	0.11	0.7334
Node1	Chromosome	HL77S_00269	lpp0282	lpp0282	lpg0223	gltC										Similar to transcriptional regulator, lysR family		NE	NE	NE	NE	-2.29	0.0892	-0.37	0.6903	0.6	0.4105
Node1	Chromosome	HL77S_00270	lpp0283	lpp0283	lpg0224	lagD										Similar to toxin secretion ABC transporter ATP-binding protein		NE	NE	NE	NE	-2.28	0.1552	0.08	0.8822	0.05	0.9152
Node1	Chromosome	HL77S_00271	lpp0284	lpp0284	lpg0225	cvaA										Colicin V secretion protein CvaA	Similar to RND efflux membrane fusion proteins	NE	NE	NE	GA	-2.28	0.0149	0.71	0.2574	0.45	0.4462
Node1	Chromosome	HL77S_00272	lpp0285	lpp0285	lpg0226											Similar to outer membrane component of multidrug efflux pump		NE	NE	NE	GA	-2.26	0.0013	-0.15	0.7614	0.22	0.6359
Node1	Chromosome	HL77S_00273	lpp0286	lpp0286	lpg0227													NE	NE	NE	NE	-2.26	0.2015	-0.43	0.2933	0.99	0.0391
Node1	Chromosome	HL77S_00274	lpp0287	lpp0287	lpg0228	yveA_1										Aspartate-proton symporter	Similar to amino acid transporters	NE	NE	NE	GA	-2.25	0.1878	0.36	0.4432	0.53	0.3122
Node1	Chromosome	HL77S_00275	lpp0288	lpp0288	lpg0229			1.14.15.20	ko:K21480	ko00860,ko01100,ko01110,map00860,map01100,map01110		R11579	RC01270	ko00000,ko00001,ko01000		Heme oxygenase		NE	NE	NE	NE	-2.25	0.0615	-0.14	0.8201	0.03	0.956
Node1	Chromosome	HL77S_00276		lpp2052												to transposase (IS4 family)		NE	NE	NE	NE	-2.25	0.0045	0.03	0.9661	-0.8	0.4492
Node1	Chromosome	HL77S_00277	lpp0299	lpp0299	lpg0230	ycdT										Putative diguanylate cyclase YcdT	Regulatory protein (GGDEF domain)	NE	NE	NE	NE	-2.24	0	0.53	0.2812	-0.11	0.8201
Node1	Chromosome	HL77S_00278	lpp0301	lpp0301	lpg0231	pacS_1		3.6.3.4	ko:K01533			R00086	RC00002	ko00000,ko01000	3.A.3.5	Putative copper-transporting ATPase PacS	Similar to cation transport ATPase	NE	NE	NE	NE	-2.23	0.204	-0.02	0.9553	0.28	0.5382
Node1	Chromosome	HL77S_00279	lpp0302	lpp0302	lpg0232	zur			ko:K09823	ko02024,map02024				ko00000,ko00001,ko03000		Similar to Fe2+/Zn2+ uptake regulation proteins	Belongs to the Fur family	NE	NE	NE	NE	-2.22	0.1118	0.37	0.5972	0.54	0.4365
Node1	Chromosome	HL77S_00280			lpg0233	mdlC_1		4.1.1.7	ko:K01576	ko00627,ko01120,map00627,map01120		R01764,R02672	RC00595	ko00000,ko00001,ko01000		Benzoylformate decarboxylase		NE	NE	NE	NE	-2.22	0	0.45	0.564	0.25	0.7665
Node1	Chromosome	HL77S_00281			lpg0233	mdlC_2		4.1.1.7	ko:K01576	ko00627,ko01120,map00627,map01120		R01764,R02672	RC00595	ko00000,ko00001,ko01000		Benzoylformate decarboxylase		NE	NE	NE	NE	-2.22	0.0038	0.27	0.6479	0.2	0.7347
Node1	Chromosome	HL77S_00282	lpp0304	lpp0304	lpg0234	sidE										SidE protein substrate of the Dot/Icm system		NE	NE	NE	NE	-2.2	0.1628	0.02	0.9275	0.54	0.0609
Node1	Chromosome	HL77S_00283	lpp0305	lpp0305	lpg0235											Glutathione-dependent formaldehyde-activating enzyme		NE	NE	NE	NE	-2.19	0.1959	0.1	0.8823	-0.01	0.9915
Node1	Chromosome	HL77S_00284	lpp0306	lpp0306	lpg0236											glutathione transferase activity		NE	NE	NE	NE	-2.19	0.0167	0.07	0.898	0.24	0.7021
Node1	Chromosome	HL77S_00285	lpp0307	lpp0307	lpg0237	bpoC										Putative non-heme bromoperoxidase BpoC	Similar to hydrolase	NE	NE	NE	NE	-2.19	0.0039	0.07	0.8718	0.2	0.6913
Node1	Chromosome	HL77S_00286	lpp0308	lpp0308	lpg0238	gbsA		1.2.1.8	ko:K00130	ko00260,ko01100,map00260,map01100	M00555	R02565,R02566	RC00080	ko00000,ko00001,ko00002,ko01000		Similar to betaine aldehyde dehydrogenase BetB		NE	NE	NE	GA	-2.19	0.0021	-0.02	0.9693	0.19	0.7052
Node1	Chromosome	HL77S_00287	lpp0309	lpp0309	lpg0239	gabT		2.6.1.19,2.6.1.22	ko:K07250	ko00250,ko00280,ko00410,ko00640,ko00650,ko01100,ko01120,map00250,map00280,map00410,map00640,map00650,map01100,map01120	M00027	R00908,R01648,R04188	RC00006,RC00062,RC00160	ko00000,ko00001,ko00002,ko01000,ko01007		5-aminovalerate aminotransferase DavT	Similar to 4-aminobutyrate aminotransferase; Belongs to the class-III pyridoxal-phosphate-dependent aminotransferase family;	NE	NE	NE	GA	-2.19	0	0.12	0.8782	0.12	0.8259
Node1	Chromosome	HL77S_00288	lpp0310	lpp0310	lpg0240													NE	NE	NE	NE	-2.18	0.1303	0.52	0.7124	0.39	0.7384
Node1	Chromosome	HL77S_00289														Has lipid A 3-O-deacylase activity. Hydrolyzes the ester bond at the 3 position of lipid A, a bioactive component of lipopolysaccharide (LPS), thereby releasing the primary fatty acyl moiety		NE	NE	NE	NE	-2.17	0.0559	0.5	0.4407	0.08	0.9073
Node1	Chromosome	HL77S_00290	lpp0311	lpp0311	lpg0241	glsA		3.5.1.2	ko:K01425	ko00220,ko00250,ko00471,ko01100,ko04724,ko04727,ko04964,ko05206,ko05230,map00220,map00250,map00471,map01100,map04724,map04727,map04964,map05206,map05230		R00256,R01579	RC00010,RC02798	ko00000,ko00001,ko01000		Similar to glutaminase	Belongs to the glutaminase family	NE	NE	NE	GA	-2.17	0.0108	-0.25	0.6595	-0.14	0.7734
Node1	Chromosome	HL77S_00291	lpp0313	lpp0313	lpg0243											Short chain dehydrogenase	Similar to dehydrogenase	NE	NE	NE	NE	-2.16	0.044	-0.33	0.6645	0.41	0.4787
Node1	Chromosome	HL77S_00292	lpp0314	lpp0314	lpg0244											Dihydrolipoyl dehydrogenase	Similar to oxydoreductase	NE	NE	NE	GA	-2.16	0.0093	-0.33	0.5031	-0.04	0.9345
Node1	Chromosome	HL77S_00293	lpp0315	lpp0315	lpg0245	gdhB_1		1.4.1.2	ko:K15371	ko00220,ko00250,ko00430,ko00910,ko01100,map00220,map00250,map00430,map00910,map01100		R00243	RC00006,RC02799	ko00000,ko00001,ko01000		NAD-specific glutamate dehydrogenase	Similar to C-terminal part of conserved hypothetical protein	NE	NE	NE	GA	-2.15	0	0.57	0.413	0.55	0.3996
Node1	Chromosome	HL77S_00294	lpp0316		lpg0246													NE	NE	NE	NE	-2.15	0.1944	0.15	0.8239	-0.04	0.9371
Node1	Chromosome	HL77S_00295	lpp0317	lpp0317	lpg0247													NE	NE	NE	NE	-2.14	0.0296	0.23	0.6494	-0.15	0.7504
Node1	Chromosome	HL77S_00296	lpp0318	lpp0318	lpg0248	arsC		1.20.4.1	ko:K00537					ko00000,ko01000		Similar to arsenate reductase		NE	NE	NE	NE	-2.13	0	0.26	0.7969	-0.42	0.8167
Node1	Chromosome	HL77S_00297	lpp0319	lpp0319	lpg0249											Similar to fatty acid desaturase		NE	NE	NE	NE	-2.12	0.0604	-0.43	0.5059	0.25	0.698
Node1	Chromosome	HL77S_00298	lpp0320	lpp0320	lpg0250	rhlE		3.6.4.13	ko:K11927	ko03018,map03018				ko00000,ko00001,ko01000,ko03019		Similar to ATP-dependent RNA helicase RhlE	Belongs to the DEAD box helicase family	NE	NE	NE	NE	-2.11	0.0018	0.43	0.4481	0.39	0.4653
Node1	Chromosome	HL77S_00299	lpp0322	lpp0322	lpg0252	yhhQ			ko:K09125					ko00000		Probable queuosine precursor transporter	Involved in the import of queuosine (Q) precursors, required for Q precursor salvage	NE	NE	NE	NE	-2.1	0.0968	-0.3	0.6116	-0.15	0.8374
Node1	Chromosome	HL77S_00300	lpp0323	lpp0323	lpg0253											Acetyltransferase (GNAT) domain	Similar to putative acetyltransferase	NE	NE	NE	NE	-2.1	0.1488	-0.11	0.871	-0.36	0.4975
Node1	Chromosome	HL77S_00301	lpp0324	lpp0324	lpg0254													NE	NE	NE	NE	-2.09	0.1863	-0.83	0.5068	0.22	0.8372
Node1	Chromosome	HL77S_00302	lpp0325	lpp0325	lpg0255	ttgC_2										Toluene efflux pump outer membrane protein TtgC	Similar to outer membrane protein	NE	NE	NE	GA	-2.08	0.1703	0.43	0.623	0.51	0.5421
Node1	Chromosome	HL77S_00303	lpp0326	lpp0326	lpg0256	yeeA										Inner membrane protein YeeA	N-terminal part similar to N-terminal part of conserved hypothetical protein	NE	NE	NE	NE	-2.07	0.0173	-0.3	0.6034	0.16	0.7951
Node1	Chromosome	HL77S_00304	lpp0327	lpp0327	lpg0257	emrA										Similar to multidrug resistance proteins		NE	NE	NE	NE	-2.07	0.1657	0.9	0.0698	0.07	0.882
Node1	Chromosome	HL77S_00305	lpp0328	lpp0328	lpg0258													NE	NE	NE	GA	-2.07	0.0014	0.66	0.3976	0.38	0.5698
Node1	Chromosome	HL77S_00306	lpp0329	lpp0329	lpg0259											Trypsin-like serine proteases, typically periplasmic, contain C-terminal PDZ domain		NE	NE	NE	GA	-2.07	0.0019	-0.03	0.9426	0.19	0.5965
Node1	Chromosome	HL77S_00307	lpp2052		lpg0819											to transposase (IS4 family)	C-terminal part similar to transposase (IS4 family)	NE	NE	NE	NE	-2.07	0.0057	0.29	0.4643	0.5	0.3438
Node1	Chromosome	HL77S_00308	lpp0330	lpp0330												transposase activity	Similar to transposase (IS4 family)	NE	NE	NE	NE	-2.06	0.0702	-0.13	0.8333	0.78	0.1761
Node1	Chromosome	HL77S_00309	lpp2896	lpp0331	lpg0820											GIY-YIG nuclease superfamily protein		NE	NE	NE	NE	-2.06	0.196	0.09	0.8689	0.37	0.5588
Node1	Chromosome	HL77S_00310	lpp0332	lpp0332	lpg0260													NE	NE	NE	NE	-2.06	0.0793	-0.07	0.9292	0.21	0.768
Node1	Chromosome	HL77S_00311	lpp0333	lpp0333	lpg0262			3.2.2.27	ko:K21929	ko03410,map03410				ko00000,ko00001,ko01000,ko03400		Uracil DNA glycosylase superfamily protein	Similar to C-terminal part of DNA polymerase, bacteriophage-type	E	E	E	E	-2.05	0.0001	0	1	0	1
Node1	Chromosome	HL77S_00312	lpp0334	lpp0334	lpg0263				ko:K06902	ko04138,map04138				ko00000,ko00001,ko02000,ko04131	2.A.1.24,9.A.15.1	Vacuole effluxer Atg22 like protein	Similar to transporter, MFS family	NE	NE	NE	NE	-2.03	0.0629	-0.24	0.6412	0.2	0.603
Node1	Chromosome	HL77S_00313	lpp0335	lpp0335	lpg0264											Weakly similar to amidase		NE	NE	NE	NE	-2.02	0.0064	-0.28	0.5828	0.12	0.8344
Node1	Chromosome	HL77S_00314	lpp0339	lpp0339	lpg0265	copA_1										Similar to multicopper oxidase		NE	NE	NE	NE	-2.01	0.1091	0.34	0.5837	-0.26	0.6386
Node1	Chromosome	HL77S_00315	lpp0340	lpp0340	lpg0266													NE	NE	NE	NE	-2	0.0479	-0.21	0.8536	0.14	0.8824
Node1	Chromosome	HL77S_00316	lpp0341	lpp0341	lpg0267	corA_1										Similar to magnesium and cobalt transport proteins		NE	NE	NE	NE	-2	0.1394	0.27	0.5352	0.37	0.645
Node1	Chromosome	HL77S_00317																NE	NE	NE	NE	-1.99	0.0145	0.41	0.6393	0.49	0.6605
Node1	Chromosome	HL77S_00318	lpp0342	lpp0342	lpg0268				ko:K07023					ko00000		5'-nucleotidase	Similar to predicted hydrolase	NE	NE	NE	GA	-1.99	0.0066	0.33	0.7887	0.22	0.8445
Node1	Chromosome	HL77S_00319	lpp0343	lpp0343	lpg0269	yjgR			ko:K06915					ko00000		AAA-like domain protein		NE	NE	NE	GA	-1.99	0.0338	-1.11	0.4406	0.95	0.644
Node1	Chromosome	HL77S_00320	lpp0344	lpp0344	lpg0270	pncB		6.3.4.21	ko:K00763	ko00760,ko01100,map00760,map01100		R01724	RC00033	ko00000,ko00001,ko01000		Nicotinate phosphoribosyltransferase	Catalyzes the synthesis of beta-nicotinate D- ribonucleotide from nicotinate and 5-phospho-D-ribose 1-phosphate at the expense of ATP	NE	NE	NE	NE	-1.99	0.0002	0.38	0.4745	-0.13	0.7864
Node1	Chromosome	HL77S_00321	lpp0345	lpp0345	lpg0271	pncA		3.5.1.19	ko:K08281	ko00760,ko01100,map00760,map01100		R01268	RC00100	ko00000,ko00001,ko01000		pncA nicotinamidase/ pyrazinamidase		NE	NE	NE	NE	-1.99	0.0122	0.49	0.3775	-0.66	0.2554
Node1	Chromosome	HL77S_00322	lpp0346	lpp0346	lpg0272	fosA_1										Bleomycin resistance protein		NE	NE	NE	NE	-1.98	0.134	-0.4	0.7411	0.2	0.8622
Node1	Chromosome	HL77S_00323	lpp0347	lpp0347	lpg0273	bcr_1										Bicyclomycin resistance protein	Similar to transporter of the major facilitator superfamily (MFS)	NE	NE	NE	GA	-1.97	0.0303	0.09	0.849	-0.13	0.8301
Node1	Chromosome	HL77S_00324	lpp0348	lpp0348	lpg0274	dmlR_1										Similar to transcriptional regulators		NE	NE	NE	NE	-1.97	0.1039	0.31	0.8124	0.35	0.6807
Node1	Chromosome	HL77S_00325	lpp2052		lpg0819											to transposase (IS4 family)	C-terminal part similar to transposase (IS4 family)	NE	NE	NE	NE	-1.94	0.233	0.33	0.5903	0.23	0.7241
Node1	Chromosome	HL77S_00326	lpp0330	lpp0330												transposase activity	Similar to transposase (IS4 family)	NE	NE	NE	NE	-1.93	0.0159	0.06	0.9098	0.59	0.2799
Node1	Chromosome	HL77S_00327	lpp2896		lpg0820											GIY-YIG nuclease superfamily protein		NE	NE	NE	NE	-1.93	0.2081	0.37	0.4081	0.07	0.862
Node1	Chromosome	HL77S_00328	lpp0349	lpp0349	lpg0275	sdbA			ko:K15487	ko05134,map05134				ko00000,ko00001		SdbA protein putative substrate of the Dot/Icm system		NE	NE	NE	GA	-1.92	0.0029	-0.15	0.5548	0.19	0.4736
Node1	Chromosome	HL77S_00329	lpp0350	lpp0350	lpg0276											RasGEF domain protein		NE	NE	NE	NE	-1.92	0.1342	0.12	0.8232	0.48	0.349
Node1	Chromosome	HL77S_00330			lpg0277											Putative diguanylate phosphodiesterase		NE	NE	NE	NE	-1.92	0.0033	-0.07	0.8673	-0.07	0.8721
Node1	Chromosome	HL77S_00331	lpp0353	lpp0353	lpg0278	fixL										Sensor protein FixL	Similar to two-component sensor histidine kinase	NE	NE	NE	NE	-1.91	0.0033	0	0.999	0.87	0.1027
Node1	Chromosome	HL77S_00332	lpp0354	lpp0354	lpg0279											FIST N domain protein		NE	NE	NE	NE	-1.9	0.0041	0.17	0.7811	0.06	0.921
Node1	Chromosome	HL77S_00333	lpp0355	lpp0355	lpg0280	cmpR										HTH-type transcriptional activator CmpR	Similar to transcriptional regulator lysR family	NE	NE	NE	NE	-1.89	0.0141	-0.13	0.7629	-0.01	0.9799
Node1	Chromosome	HL77S_00334	lpp0357	lpp0357	lpg0281	yhdG_2										Putative amino acid permease YhdG	Similar to amino acid transporter	NE	NE	NE	NE	-1.89	0.0367	0.39	0.5024	-0.05	0.9146
Node1	Chromosome	HL77S_00335	lpp0358	lpp0358	lpg0282											Some similarity with eukaryotic proteins		NE	NE	NE	GA	-1.89	0.1968	0.1	0.8877	0.13	0.7869
Node1	Chromosome	HL77S_00336	lpp0359	lpp0359	lpg0283			1.17.1.9	ko:K00122	ko00630,ko00680,ko01100,ko01120,ko01200,map00630,map00680,map01100,map01120,map01200		R00519	RC02796	ko00000,ko00001,ko01000		Formate dehydrogenase	Catalyzes the NAD(+)-dependent oxidation of formate to carbon dioxide. Formate oxidation is the final step in the methanol oxidation pathway in methylotrophic microorganisms. Has a role in the detoxification of exogenous formate in non- methylotrophic organisms; Belongs to the D-isomer specific 2-hydroxyacid dehydrogenase family. FDH subfamily;	NE	NE	NE	GA	-1.88	0.1228	0.35	0.7037	0.81	0.4478
Node1	Chromosome	HL77S_00337	lpp0360	lpp0360	lpg0284													NE	NE	NE	NE	-1.88	0.18	0.14	0.7588	0.09	0.85
Node1	Chromosome	HL77S_00338	lpp0361	lpp0361	lpg0285													NE	NE	NE	NE	-1.88	0.0384	0.38	0.8018	-0.13	0.9007
Node1	Chromosome	HL77S_00339	lpp0362	lpp0362	lpg0286	ydfG										NADP-dependent 3-hydroxy acid dehydrogenase YdfG	Similar to oxidoreductase, short chain dehydrogenase/reductase family; Belongs to the short-chain dehydrogenases/reductases (SDR) family;	NE	NE	GA	GA	-1.87	0.0148	0.07	0.9052	0.19	0.7188
Node1	Chromosome	HL77S_00340	lpp0364	lpp0364													Signal peptide predicted	NE	NE	GA	GA	-1.86	0.0509	-1.49	0.4764	-0.42	0.7358
Node1	Chromosome	HL77S_00341	lpp0365	lpp0365	lpg0287	efp	GO:0003674,GO:0003676,GO:0003723,GO:0003746,GO:0005488,GO:0005575,GO:0005622,GO:0005623,GO:0005737,GO:0006412,GO:0006414,GO:0006518,GO:0006807,GO:0008135,GO:0008150,GO:0008152,GO:0009058,GO:0009059,GO:0009987,GO:0010467,GO:0019538,GO:0034641,GO:0034645,GO:0043043,GO:0043170,GO:0043603,GO:0043604,GO:0044237,GO:0044238,GO:0044249,GO:0044260,GO:0044267,GO:0044271,GO:0044424,GO:0044464,GO:0071704,GO:…		ko:K02356					ko00000,ko03012		Elongation factor P	Involved in peptide bond synthesis. Alleviates ribosome stalling that occurs when 3 or more consecutive Pro residues or the sequence PPG is present in a protein, possibly by augmenting the peptidyl transferase activity of the ribosome. Modification of Lys-34 is required for alleviation; Belongs to the elongation factor P family;	E	E	E	E	-1.85	0.1351	0	1	0	1
Node1	Chromosome	HL77S_00342	lpp0366	lpp0366	lpg0288	epmB			ko:K19810					ko00000,ko01000,ko03012		L-lysine 2,3-aminomutase		NE	E	GD	E	-1.84	0.0005	2.44	0.5036	-0.6	1
Node1	Chromosome	HL77S_00343	lpp0367	lpp0367	lpg0289	ppk		2.7.4.1	ko:K00937	ko00190,ko03018,map00190,map03018				ko00000,ko00001,ko01000,ko03019		Polyphosphate kinase	Catalyzes the reversible transfer of the terminal phosphate of ATP to form a long-chain polyphosphate (polyP); Belongs to the polyphosphate kinase 1 (PPK1) family;	NE	NE	NE	NE	-1.83	0.1378	0.21	0.5958	0.42	0.2663
Node1	Chromosome	HL77S_00344	lpp0368	lpp0368	lpg0290											Patatin-like phospholipase		NE	NE	NE	NE	-1.83	0.1836	-0.73	0.2934	0.21	0.7131
Node1	Chromosome	HL77S_00345	lpp0369	lpp0369	lpg0291	chrA			ko:K07240					ko00000,ko02000	2.A.51.1	Weakly similar to chromate transport protein		NE	NE	NE	NE	-1.82	0.1474	-0.23	0.7293	-0.26	0.7029
Node1	Chromosome	HL77S_00346	lpp0370	lpp0370	lpg0292													NE	NE	NE	NE	-1.81	0.3638	0.65	0.6961	0.71	0.7416
Node1	Chromosome	HL77S_00347	lpp0371	lpp0371	lpg0293	fadE_1			ko:K06445	ko00071,ko01100,ko01212,map00071,map01100,map01212	M00087	R01175,R01279,R03777,R03857,R03990,R04751,R04754	RC00052,RC00076	ko00000,ko00001,ko00002,ko01000		Similar to acyl-CoA dehydrogenase		NE	NE	NE	NE	-1.81	0.1849	0.3	0.4007	0.4	0.2781
Node1	Chromosome	HL77S_00348	lpp0372	lpp0372	lpg0294													NE	NE	NE	GD	-1.81	0.3648	0.18	0.8387	0	0.9973
Node1	Chromosome	HL77S_00349	lpp0373	lpp0373	lpg0295	rmlA_1		2.7.7.99	ko:K00992	ko00520,ko01100,map00520,map01100		R11025	RC00002	ko00000,ko00001,ko01000		Glucose-1-phosphate thymidylyltransferase	Similar to nucleotidyltransferase family protein	NE	NE	NE	GD	-1.81	0.371	-4.62	0.1268	0.1	0.9534
Node1	Chromosome	HL77S_00350	lpp0374	lpp0374	lpg0296			2.7.1.221	ko:K07102	ko00520,ko01100,map00520,map01100		R08968,R11024	RC00002,RC00078	ko00000,ko00001,ko01000		Phosphotransferase enzyme family protein		NE	NE	NE	NE	-1.81	0.3658	-1.61	0.0008	-0.44	0.3173
Node1	Chromosome	HL77S_00351	lpp0375	lpp0375	lpg0297	lptD			ko:K04744					ko00000,ko02000	1.B.42.1	LPS-assembly protein LptD	Together with LptE, is involved in the assembly of lipopolysaccharide (LPS) at the surface of the outer membrane	U	U	E	E	-1.81	0.3527	3.82	0.9417	-1.56	0.3669
Node1	Chromosome	HL77S_00352	lpp0376	lpp0376	lpg0298	surA		5.2.1.8	ko:K03771					ko00000,ko01000,ko03110		Chaperone SurA	Chaperone involved in the correct folding and assembly of outer membrane proteins. Recognizes specific patterns of aromatic residues and the orientation of their side chains, which are found more frequently in integral outer membrane proteins. May act in both early periplasmic and late outer membrane-associated steps of protein maturation	E	E	E	E	-1.8	0.0018	0	1	0	1
Node1	Chromosome	HL77S_00353	lpp0377	lpp0377	lpg0299	pdxA		1.1.1.262	ko:K00097	ko00750,ko01100,map00750,map01100	M00124	R05681,R05837,R07406	RC00089,RC00675,RC01475	ko00000,ko00001,ko00002,ko01000		4-hydroxythreonine-4-phosphate dehydrogenase	Catalyzes the NAD(P)-dependent oxidation of 4- (phosphohydroxy)-L-threonine (HTP) into 2-amino-3-oxo-4- (phosphohydroxy)butyric acid which spontaneously decarboxylates to form 3-amino-2-oxopropyl phosphate (AHAP)	E	E	E	E	-1.8	0.0192	-0.03	1	1.09	0.7526
Node1	Chromosome	HL77S_00354	lpp0378	lpp0378	lpg0300	folA		1.5.1.3	ko:K00287	ko00670,ko00790,ko01100,ko01523,map00670,map00790,map01100,map01523	M00126,M00840	R00936,R00937,R00939,R00940,R02235,R02236,R11765	RC00109,RC00110,RC00158	ko00000,ko00001,ko00002,ko01000		Dihydrofolate reductase	Key enzyme in folate metabolism. Catalyzes an essential reaction for de novo glycine and purine synthesis, and for DNA precursor synthesis	E	E	E	E	-1.8	0.031	0	1	0	1
Node1	Chromosome	HL77S_00355	lpp0379	lpp0379	lpg0301											Protein of uncharacterised function (DUF3421)	Similar to eukaryotic proteins	NE	NE	NE	NE	-1.79	0.0102	0.09	0.8768	0.32	0.5852
Node1	Chromosome	HL77S_00356														16S ribosomal RNA		NE	NE	NE	GD	-1.79	0.0805	-0.65	0.4751	0.95	0.1902
Node1	Chromosome	HL77S_00357														tRNA-Ala(tgc)		S	S	NE	NE	-1.78	0.0086	-0.77	1	2.16	1
Node1	Chromosome	HL77S_00358														23S ribosomal RNA		NE	NE	NE	NE	-1.77	0.0641	-1.32	0.0004	-0.64	0.0915
Node1	Chromosome	HL77S_00359														5S ribosomal RNA		S	S	NE	GD	-1.76	0.1584	-0.86	0.5499	-0.35	0.8288
Node1	Chromosome	HL77S_00360														tRNA-Thr(tgt)		S	S	NE	GD	-1.76	0.0363	-1.36	1	1.9	1
Node1	Chromosome	HL77S_00361														tRNA-Tyr(gta)		S	S	NE	NE	-1.75	0.0385	0	1	0	1
Node1	Chromosome	HL77S_00362														tRNA-Gly(tcc)		S	S	NE	NE	-1.75	0.1684	0	1	2.39	1
Node1	Chromosome	HL77S_00363														tRNA-Thr(ggt)		S	S	NE	NE	-1.75	0.0074	0	1	0	1
Node1	Chromosome	HL77S_00364	lpp0392	lpp0380	lpg0314	tuf										Elongation factor Tu	This protein promotes the GTP-dependent binding of aminoacyl-tRNA to the A-site of ribosomes during protein biosynthesis	E	E	E	E	-1.75	0.0056	0.52	0.2395	4.93	1
Node1	Chromosome	HL77S_00365														tRNA-Trp(cca)		S	S	E	E	-1.74	0.0021	0	1	0	1
Node1	Chromosome	HL77S_00366	lpp0381	lpp0381	lpg0316	secE			ko:K03073	ko02024,ko03060,ko03070,map02024,map03060,map03070	M00335			ko00000,ko00001,ko00002,ko02044	3.A.5.1,3.A.5.2	Protein translocase subunit SecE	Essential subunit of the Sec protein translocation channel SecYEG. Clamps together the 2 halves of SecY. May contact the channel plug during translocation	U	E	E	E	-1.74	0.0183	0.19	1	0.46	1
Node1	Chromosome	HL77S_00367	lpp0382	lpp0382	lpg0317	nusG			ko:K02601					ko00000,ko03009,ko03021		Transcription termination/antitermination protein NusG	Participates in transcription elongation, termination and antitermination	E	E	E	E	-1.74	0.0048	0	1	0	1
Node1	Chromosome	HL77S_00368	lpp0383	lpp0383	lpg0318	rplK	GO:0000027,GO:0003674,GO:0003676,GO:0003723,GO:0003735,GO:0005198,GO:0005488,GO:0005575,GO:0005622,GO:0005623,GO:0005737,GO:0005829,GO:0005840,GO:0006412,GO:0006518,GO:0006807,GO:0006996,GO:0008150,GO:0008152,GO:0009058,GO:0009059,GO:0009987,GO:0010467,GO:0015934,GO:0016043,GO:0019538,GO:0019843,GO:0022607,GO:0022613,GO:0022618,GO:0022625,GO:0022626,GO:0032991,GO:0034622,GO:0034641,GO:0034645,GO:…		ko:K02867	ko03010,map03010	M00178,M00179			br01610,ko00000,ko00001,ko00002,ko03011		50S ribosomal protein L11	Forms part of the ribosomal stalk which helps the ribosome interact with GTP-bound translation factors	E	E	E	E	-1.74	0.0217	0	1	0	1
Node1	Chromosome	HL77S_00369	lpp0384	lpp0384	lpg0319	rplA	GO:0000470,GO:0003674,GO:0003676,GO:0003723,GO:0005488,GO:0005575,GO:0005622,GO:0005623,GO:0005737,GO:0005829,GO:0005840,GO:0006139,GO:0006364,GO:0006396,GO:0006412,GO:0006518,GO:0006725,GO:0006807,GO:0008150,GO:0008152,GO:0009058,GO:0009059,GO:0009987,GO:0010467,GO:0015934,GO:0016070,GO:0016072,GO:0019538,GO:0022613,GO:0022625,GO:0022626,GO:0032991,GO:0034470,GO:0034641,GO:0034645,GO:0034660,GO:…		ko:K02863	ko03010,map03010	M00178,M00179			br01610,ko00000,ko00001,ko00002,ko03011		50S ribosomal protein L1	Binds directly to 23S rRNA. The L1 stalk is quite mobile in the ribosome, and is involved in E site tRNA release	E	E	E	E	-1.72	0.0847	0.48	1	0	1
Node1	Chromosome	HL77S_00370	lpp0385	lpp0385	lpg0320	rplJ	GO:0003674,GO:0003735,GO:0005198,GO:0005575,GO:0005622,GO:0005623,GO:0005737,GO:0005829,GO:0005840,GO:0006412,GO:0006518,GO:0006807,GO:0008150,GO:0008152,GO:0009058,GO:0009059,GO:0009987,GO:0010467,GO:0015934,GO:0019538,GO:0022625,GO:0022626,GO:0032991,GO:0034641,GO:0034645,GO:0043043,GO:0043170,GO:0043226,GO:0043228,GO:0043229,GO:0043232,GO:0043603,GO:0043604,GO:0044237,GO:0044238,GO:0044249,GO:…		ko:K02864	ko03010,map03010	M00178,M00179			br01610,ko00000,ko00001,ko00002,ko03011		50S ribosomal protein L10	Forms part of the ribosomal stalk, playing a central role in the interaction of the ribosome with GTP-bound translation factors	E	E	E	E	-1.71	0.1188	1.02	1	0.09	1
Node1	Chromosome	HL77S_00371	lpp0386	lpp0386	lpg0321	rplL										50S ribosomal protein L7/L12	Forms part of the ribosomal stalk which helps the ribosome interact with GTP-bound translation factors. Is thus essential for accurate translation	U	E	E	E	-1.71	0.049	0	1	0.1	1
Node1	Chromosome	HL77S_00372	lpp0387	lpp0387	lpg0322	rpoB	GO:0000428,GO:0005575,GO:0005622,GO:0005623,GO:0030880,GO:0032991,GO:0044424,GO:0044464,GO:0061695,GO:1902494,GO:1990234	2.7.7.6	ko:K03043	ko00230,ko00240,ko01100,ko03020,map00230,map00240,map01100,map03020	M00183	R00435,R00441,R00442,R00443	RC02795	br01611,ko00000,ko00001,ko00002,ko01000,ko03021,ko03400		DNA-directed RNA polymerase subunit beta	DNA-dependent RNA polymerase catalyzes the transcription of DNA into RNA using the four ribonucleoside triphosphates as substrates	E	E	E	E	-1.7	0.197	-4.92	0.1623	-2.33	0.7543
Node1	Chromosome	HL77S_00373	lpp0388	lpp0388	lpg0323	rpoC	GO:0000428,GO:0005575,GO:0005622,GO:0005623,GO:0030880,GO:0032991,GO:0044424,GO:0044464,GO:0061695,GO:1902494,GO:1990234	2.7.7.6	ko:K03046	ko00230,ko00240,ko01100,ko03020,map00230,map00240,map01100,map03020	M00183	R00435,R00441,R00442,R00443	RC02795	br01611,ko00000,ko00001,ko00002,ko01000,ko03021,ko03400		DNA-directed RNA polymerase subunit beta'	DNA-dependent RNA polymerase catalyzes the transcription of DNA into RNA using the four ribonucleoside triphosphates as substrates	E	E	E	E	-1.7	0.2027	-1.49	0.5648	-2.66	0.5068
Node1	Chromosome	HL77S_00374	lpp0389	lpp0389	lpg0324	rpsL	GO:0003674,GO:0003735,GO:0005198,GO:0005575,GO:0005622,GO:0005623,GO:0005737,GO:0005840,GO:0006412,GO:0006518,GO:0006807,GO:0008150,GO:0008152,GO:0009058,GO:0009059,GO:0009987,GO:0010467,GO:0019538,GO:0032991,GO:0034641,GO:0034645,GO:0043043,GO:0043170,GO:0043226,GO:0043228,GO:0043229,GO:0043232,GO:0043603,GO:0043604,GO:0044237,GO:0044238,GO:0044249,GO:0044260,GO:0044267,GO:0044271,GO:0044424,GO:…		ko:K02950	ko03010,map03010	M00178,M00179			br01610,ko00000,ko00001,ko00002,ko03011		30S ribosomal protein S12	Interacts with and stabilizes bases of the 16S rRNA that are involved in tRNA selection in the A site and with the mRNA backbone. Located at the interface of the 30S and 50S subunits, it traverses the body of the 30S subunit contacting proteins on the other side and probably holding the rRNA structure together. The combined cluster of proteins S8, S12 and S17 appears to hold together the shoulder…	U	E	E	E	-1.69	0.1773	0	1	0.07	1
Node1	Chromosome	HL77S_00375	lpp0390	lpp0390	lpg0325	rpsG	GO:0000028,GO:0003674,GO:0003676,GO:0003723,GO:0003729,GO:0003735,GO:0005198,GO:0005488,GO:0005575,GO:0005622,GO:0005623,GO:0005737,GO:0005829,GO:0005840,GO:0006412,GO:0006518,GO:0006807,GO:0006996,GO:0008150,GO:0008152,GO:0009058,GO:0009059,GO:0009987,GO:0010467,GO:0015935,GO:0016043,GO:0019538,GO:0019843,GO:0022607,GO:0022613,GO:0022618,GO:0022626,GO:0022627,GO:0032991,GO:0034622,GO:0034641,GO:…		ko:K02992	ko03010,map03010	M00178,M00179			br01610,ko00000,ko00001,ko00002,ko03011		30S ribosomal protein S7	One of the primary rRNA binding proteins, it binds directly to 16S rRNA where it nucleates assembly of the head domain of the 30S subunit. Is located at the subunit interface close to the decoding center, probably blocks exit of the E-site tRNA	NE	E	E	E	-1.68	0.0037	0	1	0	1
Node1	Chromosome	HL77S_00376	lpp0391	lpp0391	lpg0326	fusA			ko:K02355					ko00000,ko03012,ko03029		Elongation factor G	Catalyzes the GTP-dependent ribosomal translocation step during translation elongation. During this step, the ribosome changes from the pre-translocational (PRE) to the post- translocational (POST) state as the newly formed A-site-bound peptidyl-tRNA and P-site-bound deacylated tRNA move to the P and E sites, respectively. Catalyzes the coordinated movement of the two tRNA molecules, the mRNA and…	E	E	E	E	-1.67	0.1503	-1.36	1	0	1
Node1	Chromosome	HL77S_00377	lpp0392	lpp0392	lpg0327lpg0314	tuf										Elongation factor Tu	This protein promotes the GTP-dependent binding of aminoacyl-tRNA to the A-site of ribosomes during protein biosynthesis	E	E	E	E	-1.66	0.1517	-2.05	0.3759	-0.52	1
Node1	Chromosome	HL77S_00378	lpp0393	lpp0393	lpg0328	rpsJ	GO:0003674,GO:0003735,GO:0005198,GO:0005575,GO:0005622,GO:0005623,GO:0005737,GO:0005840,GO:0006412,GO:0006518,GO:0006807,GO:0008150,GO:0008152,GO:0009058,GO:0009059,GO:0009987,GO:0010467,GO:0015935,GO:0019538,GO:0032991,GO:0034641,GO:0034645,GO:0043043,GO:0043170,GO:0043226,GO:0043228,GO:0043229,GO:0043232,GO:0043603,GO:0043604,GO:0044237,GO:0044238,GO:0044249,GO:0044260,GO:0044267,GO:0044271,GO:…		ko:K02946	ko03010,map03010	M00178,M00179			br01610,ko00000,ko00001,ko00002,ko03011		30S ribosomal protein S10	Involved in the binding of tRNA to the ribosomes	E	E	E	E	-1.66	0.0214	0	1	0	1
Node1	Chromosome	HL77S_00379	lpp0394	lpp0394	lpg0329	rplC			ko:K02906	ko03010,map03010	M00178,M00179			br01610,ko00000,ko00001,ko00002,ko03011		50S ribosomal protein L3	One of the primary rRNA binding proteins, it binds directly near the 3'-end of the 23S rRNA, where it nucleates assembly of the 50S subunit	E	E	E	E	-1.64	0.1801	0	1	0	1
Node1	Chromosome	HL77S_00380	lpp0395	lpp0395	lpg0330	rplD	GO:0003674,GO:0003676,GO:0003723,GO:0003735,GO:0005198,GO:0005488,GO:0005575,GO:0005622,GO:0005623,GO:0005737,GO:0005829,GO:0005840,GO:0006412,GO:0006518,GO:0006807,GO:0008150,GO:0008152,GO:0009058,GO:0009059,GO:0009987,GO:0010467,GO:0019538,GO:0022626,GO:0032991,GO:0034641,GO:0034645,GO:0043043,GO:0043170,GO:0043226,GO:0043228,GO:0043229,GO:0043232,GO:0043603,GO:0043604,GO:0044237,GO:0044238,GO:…		ko:K02926	ko03010,map03010	M00178			br01610,ko00000,ko00001,ko00002,ko03011		50S ribosomal protein L4	Forms part of the polypeptide exit tunnel	U	E	E	E	-1.64	0.0095	0	1	0	1
Node1	Chromosome	HL77S_00381	lpp0396	lpp0396	lpg0331	rplW	GO:0000027,GO:0003674,GO:0003676,GO:0003723,GO:0003735,GO:0005198,GO:0005488,GO:0005575,GO:0005622,GO:0005623,GO:0005737,GO:0005829,GO:0005840,GO:0006412,GO:0006518,GO:0006807,GO:0006996,GO:0008150,GO:0008152,GO:0009058,GO:0009059,GO:0009987,GO:0010467,GO:0015934,GO:0016043,GO:0019538,GO:0022607,GO:0022613,GO:0022618,GO:0022625,GO:0022626,GO:0032991,GO:0034622,GO:0034641,GO:0034645,GO:0042254,GO:…		ko:K02892	ko03010,map03010	M00178,M00179			br01610,ko00000,ko00001,ko00002,ko03011		50S ribosomal protein L23	One of the early assembly proteins it binds 23S rRNA. One of the proteins that surrounds the polypeptide exit tunnel on the outside of the ribosome. Forms the main docking site for trigger factor binding to the ribosome	E	E	E	E	-1.64	0.0735	0	1	0	1
Node1	Chromosome	HL77S_00382	lpp0397	lpp0397	lpg0332	rplB	GO:0002181,GO:0003674,GO:0003676,GO:0003723,GO:0003735,GO:0005198,GO:0005488,GO:0005575,GO:0005622,GO:0005623,GO:0005737,GO:0005829,GO:0005840,GO:0006412,GO:0006518,GO:0006807,GO:0008150,GO:0008152,GO:0009058,GO:0009059,GO:0009987,GO:0010467,GO:0015934,GO:0019538,GO:0022625,GO:0022626,GO:0032991,GO:0034641,GO:0034645,GO:0043043,GO:0043170,GO:0043226,GO:0043228,GO:0043229,GO:0043232,GO:0043603,GO:…		ko:K02886	ko03010,map03010	M00178,M00179			br01610,ko00000,ko00001,ko00002,ko03011		50S ribosomal protein L2	One of the primary rRNA binding proteins. Required for association of the 30S and 50S subunits to form the 70S ribosome, for tRNA binding and peptide bond formation. It has been suggested to have peptidyltransferase activity; this is somewhat controversial. Makes several contacts with the 16S rRNA in the 70S ribosome;	E	E	E	E	-1.64	0.0465	0	1	-0.08	1
Node1	Chromosome	HL77S_00383	lpp0398	lpp0398	lpg3050	rpsS	GO:0000028,GO:0003674,GO:0003735,GO:0005198,GO:0005575,GO:0005622,GO:0005623,GO:0005737,GO:0005829,GO:0005840,GO:0006996,GO:0008150,GO:0009987,GO:0015935,GO:0016043,GO:0022607,GO:0022613,GO:0022618,GO:0022626,GO:0022627,GO:0032991,GO:0034622,GO:0042254,GO:0042255,GO:0042274,GO:0043226,GO:0043228,GO:0043229,GO:0043232,GO:0043933,GO:0044085,GO:0044391,GO:0044422,GO:0044424,GO:0044444,GO:0044445,GO:…		ko:K02965	ko03010,map03010	M00178,M00179			br01610,ko00000,ko00001,ko00002,ko03011		30S ribosomal protein S19	Protein S19 forms a complex with S13 that binds strongly to the 16S ribosomal RNA	U	E	E	E	-1.64	0.0141	0	1	0	1
Node1	Chromosome	HL77S_00384	lpp0399	lpp0399	lpg0334	rplV	GO:0003674,GO:0003735,GO:0005198,GO:0005575,GO:0005622,GO:0005623,GO:0005737,GO:0005829,GO:0005840,GO:0015934,GO:0022625,GO:0022626,GO:0032991,GO:0043226,GO:0043228,GO:0043229,GO:0043232,GO:0044391,GO:0044422,GO:0044424,GO:0044444,GO:0044445,GO:0044446,GO:0044464,GO:1990904		ko:K02890	ko03010,map03010	M00178,M00179			br01610,ko00000,ko00001,ko00002,ko03011		50S ribosomal protein L22	The globular domain of the protein is located near the polypeptide exit tunnel on the outside of the subunit, while an extended beta-hairpin is found that lines the wall of the exit tunnel in the center of the 70S ribosome	E	E	E	E	-1.64	0.0159	0	1	0.25	1
Node1	Chromosome	HL77S_00385	lpp0400	lpp0400	lpg0335	rpsC	GO:0002181,GO:0003674,GO:0003735,GO:0005198,GO:0005575,GO:0005622,GO:0005623,GO:0005737,GO:0005829,GO:0005840,GO:0006412,GO:0006518,GO:0006807,GO:0008150,GO:0008152,GO:0009058,GO:0009059,GO:0009987,GO:0010467,GO:0015935,GO:0019538,GO:0022626,GO:0022627,GO:0032991,GO:0034641,GO:0034645,GO:0043043,GO:0043170,GO:0043226,GO:0043228,GO:0043229,GO:0043232,GO:0043603,GO:0043604,GO:0044237,GO:0044238,GO:…		ko:K02982	ko03010,map03010	M00178,M00179			br01610,ko00000,ko00001,ko00002,ko03011		30S ribosomal protein S3	Binds the lower part of the 30S subunit head. Binds mRNA in the 70S ribosome, positioning it for translation	E	E	E	E	-1.64	0.3765	0	1	0.05	1
Node1	Chromosome	HL77S_00386	lpp0401	lpp0401	lpg0336	rplP	GO:0003674,GO:0003676,GO:0003723,GO:0003735,GO:0005198,GO:0005488,GO:0005575,GO:0005622,GO:0005623,GO:0005737,GO:0005829,GO:0005840,GO:0015934,GO:0019843,GO:0022625,GO:0022626,GO:0032991,GO:0043226,GO:0043228,GO:0043229,GO:0043232,GO:0044391,GO:0044422,GO:0044424,GO:0044444,GO:0044445,GO:0044446,GO:0044464,GO:0097159,GO:1901363,GO:1990904		ko:K02878	ko03010,map03010	M00178			br01610,ko00000,ko00001,ko00002,ko03011		50S ribosomal protein L16	Binds 23S rRNA and is also seen to make contacts with the A and possibly P site tRNAs	E	E	E	E	-1.63	0.0034	0	1	0	1
Node1	Chromosome	HL77S_00387	lpp0402	lpp0402	lpg0337	rpmC	GO:0005575,GO:0005622,GO:0005623,GO:0005737,GO:0005829,GO:0005840,GO:0015934,GO:0022625,GO:0022626,GO:0032991,GO:0043226,GO:0043228,GO:0043229,GO:0043232,GO:0044391,GO:0044422,GO:0044424,GO:0044444,GO:0044445,GO:0044446,GO:0044464,GO:1990904		ko:K02904	ko03010,map03010	M00178,M00179			br01610,ko00000,ko00001,ko00002,ko03011		50S ribosomal subunit protein L29		U	E	E	E	-1.63	0.0069	0	1	0	1
Node1	Chromosome	HL77S_00388	lpp0403	lpp0403	lpg0338	rpsQ	GO:0003674,GO:0003735,GO:0005198,GO:0005575,GO:0005622,GO:0005623,GO:0005737,GO:0005829,GO:0005840,GO:0006412,GO:0006518,GO:0006807,GO:0008150,GO:0008152,GO:0009058,GO:0009059,GO:0009987,GO:0010467,GO:0015935,GO:0019538,GO:0022626,GO:0022627,GO:0032991,GO:0034641,GO:0034645,GO:0043043,GO:0043170,GO:0043226,GO:0043228,GO:0043229,GO:0043232,GO:0043603,GO:0043604,GO:0044237,GO:0044238,GO:0044249,GO:…		ko:K02961	ko03010,map03010	M00178,M00179			br01610,ko00000,ko00001,ko00002,ko03011		30S ribosomal protein S17	One of the primary rRNA binding proteins, it binds specifically to the 5'-end of 16S ribosomal RNA	E	E	E	E	-1.63	0.0182	0	1	0	1
Node1	Chromosome	HL77S_00389	lpp0404	lpp0404	lpg0339	rplN	GO:0003674,GO:0003676,GO:0003723,GO:0003735,GO:0005198,GO:0005488,GO:0005575,GO:0005622,GO:0005623,GO:0005737,GO:0005829,GO:0005840,GO:0015934,GO:0019843,GO:0022625,GO:0022626,GO:0032991,GO:0043226,GO:0043228,GO:0043229,GO:0043232,GO:0044391,GO:0044422,GO:0044424,GO:0044444,GO:0044445,GO:0044446,GO:0044464,GO:0070180,GO:0097159,GO:1901363,GO:1990904		ko:K02874	ko03010,map03010	M00178,M00179			br01610,ko00000,ko00001,ko00002,ko03011		50S ribosomal protein L14	Binds to 23S rRNA. Forms part of two intersubunit bridges in the 70S ribosome	NE	E	GD	E	-1.62	0.0482	0	1	0	1
Node1	Chromosome	HL77S_00390	lpp0405	lpp0405	lpg0340	rplX	GO:0005575,GO:0005622,GO:0005623,GO:0005737,GO:0005829,GO:0005840,GO:0006412,GO:0006518,GO:0006807,GO:0008150,GO:0008152,GO:0009058,GO:0009059,GO:0009987,GO:0010467,GO:0015934,GO:0019538,GO:0022625,GO:0022626,GO:0032991,GO:0034641,GO:0034645,GO:0043043,GO:0043170,GO:0043226,GO:0043228,GO:0043229,GO:0043232,GO:0043603,GO:0043604,GO:0044237,GO:0044238,GO:0044249,GO:0044260,GO:0044267,GO:0044271,GO:…		ko:K02895	ko03010,map03010	M00178,M00179			br01610,ko00000,ko00001,ko00002,ko03011		50S ribosomal protein L24	One of the proteins that surrounds the polypeptide exit tunnel on the outside of the subunit	E	E	E	E	-1.62	0.0244	0.05	1	0	1
Node1	Chromosome	HL77S_00391	lpp0406	lpp0406	lpg0341	rplE	GO:0000027,GO:0003674,GO:0003676,GO:0003723,GO:0003735,GO:0005198,GO:0005488,GO:0005575,GO:0005622,GO:0005623,GO:0005737,GO:0005829,GO:0005840,GO:0006412,GO:0006518,GO:0006807,GO:0006996,GO:0008150,GO:0008152,GO:0009058,GO:0009059,GO:0009987,GO:0010467,GO:0015934,GO:0016043,GO:0019538,GO:0022607,GO:0022613,GO:0022618,GO:0022625,GO:0022626,GO:0032991,GO:0034622,GO:0034641,GO:0034645,GO:0042254,GO:…		ko:K02931	ko03010,map03010	M00178,M00179			br01610,ko00000,ko00001,ko00002,ko03011		50S ribosomal protein L5	This is 1 of the proteins that binds and probably mediates the attachment of the 5S RNA into the large ribosomal subunit, where it forms part of the central protuberance. In the 70S ribosome it contacts protein S13 of the 30S subunit (bridge B1b), connecting the 2 subunits; this bridge is implicated in subunit movement. Contacts the P site tRNA; the 5S rRNA and some of its associated proteins mig…	E	E	E	E	-1.62	0.0046	0	1	0	1
Node1	Chromosome	HL77S_00392	lpp0407	lpp0407	lpg0342	rpsN			ko:K02954	ko03010,map03010	M00178,M00179			br01610,ko00000,ko00001,ko00002,ko03011		30S ribosomal protein S14		NE	E	E	E	-1.62	0.2084	0	1	0	1
Node1	Chromosome	HL77S_00393	lpp0408	lpp0408	lpg0343	rpsH	GO:0003674,GO:0003735,GO:0005198,GO:0005575,GO:0005622,GO:0005623,GO:0005737,GO:0005829,GO:0005840,GO:0015935,GO:0022626,GO:0022627,GO:0032991,GO:0043226,GO:0043228,GO:0043229,GO:0043232,GO:0044391,GO:0044422,GO:0044424,GO:0044444,GO:0044445,GO:0044446,GO:0044464,GO:1990904		ko:K02994	ko03010,map03010	M00178,M00179			br01610,ko00000,ko00001,ko00002,ko03011		30S ribosomal protein S8	One of the primary rRNA binding proteins, it binds directly to 16S rRNA central domain where it helps coordinate assembly of the platform of the 30S subunit	E	E	E	E	-1.61	0.1445	0	1	0	1
Node1	Chromosome	HL77S_00394	lpp0409	lpp0409	lpg0344	rplF	GO:0002181,GO:0003674,GO:0003676,GO:0003723,GO:0003735,GO:0005198,GO:0005488,GO:0005575,GO:0005622,GO:0005623,GO:0005737,GO:0005829,GO:0005840,GO:0006412,GO:0006518,GO:0006807,GO:0008150,GO:0008152,GO:0009058,GO:0009059,GO:0009987,GO:0010467,GO:0015934,GO:0019538,GO:0022625,GO:0022626,GO:0032991,GO:0034641,GO:0034645,GO:0043043,GO:0043170,GO:0043226,GO:0043228,GO:0043229,GO:0043232,GO:0043603,GO:…		ko:K02933	ko03010,map03010	M00178,M00179			br01610,ko00000,ko00001,ko00002,ko03011		50S ribosomal protein L6	This protein binds to the 23S rRNA, and is important in its secondary structure. It is located near the subunit interface in the base of the L7/L12 stalk, and near the tRNA binding site of the peptidyltransferase center	E	E	E	E	-1.61	0.1007	-3.28	1	0.33	1
Node1	Chromosome	HL77S_00395	lpp0410	lpp0410	lpg0345	rplR	GO:0003674,GO:0003676,GO:0003723,GO:0005488,GO:0005575,GO:0005622,GO:0005623,GO:0005737,GO:0005829,GO:0005840,GO:0008097,GO:0015934,GO:0019843,GO:0022625,GO:0022626,GO:0032991,GO:0043226,GO:0043228,GO:0043229,GO:0043232,GO:0044391,GO:0044422,GO:0044424,GO:0044444,GO:0044445,GO:0044446,GO:0044464,GO:0097159,GO:1901363,GO:1990904		ko:K02881	ko03010,map03010	M00178,M00179			br01610,ko00000,ko00001,ko00002,ko03011		50S ribosomal protein L18	This is one of the proteins that binds and probably mediates the attachment of the 5S RNA into the large ribosomal subunit, where it forms part of the central protuberance	E	E	E	E	-1.61	0.0408	0	1	0	1
Node1	Chromosome	HL77S_00396	lpp0411	lpp0411	lpg0346	rpsE	GO:0003674,GO:0003735,GO:0005198,GO:0005575,GO:0005622,GO:0005623,GO:0005737,GO:0005829,GO:0005840,GO:0006412,GO:0006518,GO:0006807,GO:0008150,GO:0008152,GO:0009058,GO:0009059,GO:0009987,GO:0010467,GO:0015935,GO:0019538,GO:0022626,GO:0022627,GO:0032991,GO:0034641,GO:0034645,GO:0043043,GO:0043170,GO:0043226,GO:0043228,GO:0043229,GO:0043232,GO:0043603,GO:0043604,GO:0044237,GO:0044238,GO:0044249,GO:…		ko:K02988	ko03010,map03010	M00178,M00179			br01610,ko00000,ko00001,ko00002,ko03011		30S ribosomal protein S5	Located at the back of the 30S subunit body where it stabilizes the conformation of the head with respect to the body; Belongs to the universal ribosomal protein uS5 family;	E	E	E	E	-1.61	0.0404	-1.36	1	3.03	1
Node1	Chromosome	HL77S_00397	lpp0412	lpp0412	lpg0347	rpmD			ko:K02907	ko03010,map03010	M00178,M00179			br01610,ko00000,ko00001,ko00002,ko03011		50S ribosomal subunit protein L30		U	E	E	E	-1.59	0.2276	0	1	0	1
Node1	Chromosome	HL77S_00398	lpp0413	lpp0413	lpg0348	rplO	GO:0003674,GO:0003735,GO:0005198,GO:0005575,GO:0005622,GO:0005623,GO:0005737,GO:0005829,GO:0005840,GO:0015934,GO:0022625,GO:0022626,GO:0032991,GO:0043226,GO:0043228,GO:0043229,GO:0043232,GO:0044391,GO:0044422,GO:0044424,GO:0044444,GO:0044445,GO:0044446,GO:0044464,GO:1990904		ko:K02876	ko03010,map03010	M00178,M00179			br01610,ko00000,ko00001,ko00002,ko03011		50S ribosomal protein L15	Binds to the 23S rRNA	E	E	E	E	-1.58	0.2055	0	1	0	1
Node1	Chromosome	HL77S_00399	lpp0414	lpp0414	lpg0349	secY			ko:K03076	ko02024,ko03060,ko03070,map02024,map03060,map03070	M00335			ko00000,ko00001,ko00002,ko02044	3.A.5	Protein translocase subunit SecY	The central subunit of the protein translocation channel SecYEG. Consists of two halves formed by TMs 1-5 and 6-10. These two domains form a lateral gate at the front which open onto the bilayer between TMs 2 and 7, and are clamped together by SecE at the back. The channel is closed by both a pore ring composed of hydrophobic SecY resides and a short helix (helix 2A) on the extracellular side of …	U	E	E	E	-1.58	0.0092	-3.61	0.1641	2.96	1
Node1	Chromosome	HL77S_00400	lpp0416	lpp0416	lpg0351	rpsM	GO:0003674,GO:0003735,GO:0005198,GO:0005575,GO:0005622,GO:0005623,GO:0005737,GO:0005829,GO:0005840,GO:0006412,GO:0006518,GO:0006807,GO:0008150,GO:0008152,GO:0009058,GO:0009059,GO:0009987,GO:0010467,GO:0015935,GO:0019538,GO:0022613,GO:0032991,GO:0034641,GO:0034645,GO:0042254,GO:0043043,GO:0043170,GO:0043226,GO:0043228,GO:0043229,GO:0043232,GO:0043603,GO:0043604,GO:0044085,GO:0044237,GO:0044238,GO:…		ko:K02952	ko03010,map03010	M00178,M00179			br01610,ko00000,ko00001,ko00002,ko03011		30S ribosomal protein S13	Located at the top of the head of the 30S subunit, it contacts several helices of the 16S rRNA. In the 70S ribosome it contacts the 23S rRNA (bridge B1a) and protein L5 of the 50S subunit (bridge B1b), connecting the 2 subunits; these bridges are implicated in subunit movement. Contacts the tRNAs in the A and P- sites;	E	E	E	E	-1.58	0.0476	0	1	0	1
Node1	Chromosome	HL77S_00401	lpp0417	lpp0417	lpg0352	rpsK	GO:0000028,GO:0000462,GO:0003674,GO:0003676,GO:0003723,GO:0003729,GO:0003735,GO:0005198,GO:0005488,GO:0005575,GO:0005622,GO:0005623,GO:0005737,GO:0005829,GO:0005840,GO:0006139,GO:0006364,GO:0006396,GO:0006412,GO:0006518,GO:0006725,GO:0006807,GO:0006996,GO:0008150,GO:0008152,GO:0009058,GO:0009059,GO:0009987,GO:0010467,GO:0015935,GO:0016043,GO:0016070,GO:0016072,GO:0019538,GO:0019843,GO:0022607,GO:…		ko:K02948	ko03010,map03010	M00178,M00179			br01610,ko00000,ko00001,ko00002,ko03011		30S ribosomal protein S11	Located on the platform of the 30S subunit, it bridges several disparate RNA helices of the 16S rRNA. Forms part of the Shine-Dalgarno cleft in the 70S ribosome	E	E	E	E	-1.58	0.1252	0	1	0	1
Node1	Chromosome	HL77S_00402	lpp0418	lpp0418	lpg0353	rpsD	GO:0003674,GO:0003676,GO:0003723,GO:0003735,GO:0005198,GO:0005488,GO:0005575,GO:0005622,GO:0005623,GO:0005737,GO:0005840,GO:0006417,GO:0006450,GO:0008150,GO:0009889,GO:0009891,GO:0009893,GO:0010468,GO:0010556,GO:0010557,GO:0010604,GO:0010608,GO:0010628,GO:0015935,GO:0019222,GO:0019843,GO:0031323,GO:0031325,GO:0031326,GO:0031328,GO:0032268,GO:0032270,GO:0032991,GO:0034248,GO:0034250,GO:0043226,GO:…		ko:K02986	ko03010,map03010	M00178,M00179			br01610,ko00000,ko00001,ko00002,ko03011		30S ribosomal protein S4	One of the primary rRNA binding proteins, it binds directly to 16S rRNA where it nucleates assembly of the body of the 30S subunit	E	E	E	E	-1.58	0.1729	0	1	0.52	1
Node1	Chromosome	HL77S_00403	lpp0419	lpp0419	lpg0354	rpoA	GO:0003674,GO:0003824,GO:0003899,GO:0005575,GO:0005622,GO:0005623,GO:0005737,GO:0006139,GO:0006351,GO:0006354,GO:0006725,GO:0006807,GO:0008150,GO:0008152,GO:0009058,GO:0009059,GO:0009987,GO:0010467,GO:0016070,GO:0016740,GO:0016772,GO:0016779,GO:0018130,GO:0019438,GO:0032774,GO:0034062,GO:0034641,GO:0034645,GO:0034654,GO:0043170,GO:0044237,GO:0044238,GO:0044249,GO:0044260,GO:0044271,GO:0044424,GO:…	2.7.7.6	ko:K03040	ko00230,ko00240,ko01100,ko03020,map00230,map00240,map01100,map03020	M00183	R00435,R00441,R00442,R00443	RC02795	br01611,ko00000,ko00001,ko00002,ko01000,ko03021,ko03400		DNA-directed RNA polymerase subunit alpha	DNA-dependent RNA polymerase catalyzes the transcription of DNA into RNA using the four ribonucleoside triphosphates as substrates	E	E	E	E	-1.57	0.1061	0	1	0	1
Node1	Chromosome	HL77S_00404	lpp0420	lpp0420	lpg0355	rplQ	GO:0003674,GO:0003735,GO:0005198,GO:0005575,GO:0005622,GO:0005623,GO:0005737,GO:0005829,GO:0005840,GO:0015934,GO:0022625,GO:0022626,GO:0032991,GO:0043226,GO:0043228,GO:0043229,GO:0043232,GO:0044391,GO:0044422,GO:0044424,GO:0044444,GO:0044445,GO:0044446,GO:0044464,GO:1990904		ko:K02879	ko03010,map03010	M00178			br01610,ko00000,ko00001,ko00002,ko03011		50S ribosomal protein L17		E	E	E	E	-1.57	0.0227	-0.38	1	0	1
Node1	Chromosome	HL77S_00405	lpp0421	lpp0421	lpg0356	ssb			ko:K03111	ko03030,ko03430,ko03440,map03030,map03430,map03440				ko00000,ko00001,ko03029,ko03032,ko03400		Single-stranded DNA-binding protein	Plays an important role in DNA replication, recombination and repair. Binds to ssDNA and to an array of partner proteins to recruit them to their sites of action during DNA metabolism	E	E	E	E	-1.57	0.055	-2.9	1	0	1
Node1	Chromosome	HL77S_00406	lpp0422	lpp0422	lpg0357	yajR										Inner membrane transport protein YajR	Putative transport protein, MFS family	U	U	E	E	-1.56	0.0292	0.16	0.8881	-0.44	0.9383
Node1	Chromosome	HL77S_00407	lpp0423	lpp0423	lpg0358	fabL_1		1.3.1.104	ko:K10780	ko00061,ko01100,ko01212,map00061,map01100,map01212	M00083	R01404,R04430,R04725,R04956,R04959,R04962,R04967,R04970	RC00052,RC00076,RC00120	ko00000,ko00001,ko00002,ko01000,ko01004		Enoyl-[acyl-carrier-protein] reductase [NADPH] FabL	Similar to 3-oxoacyl-[acyl-carrier protein] reductase	U	E	NE	E	-1.56	0.0311	-0.76	1	0	1
Node1	Chromosome	HL77S_00408	lpp0424	lpp0424	lpg0359	acpXL										Acyl carrier protein	Carrier of the growing fatty acid chain in fatty acid biosynthesis; Belongs to the acyl carrier protein (ACP) family;	NE	E	NE	E	-1.56	0.0189	0	1	0	1
Node1	Chromosome	HL77S_00409	lpp0425	lpp0425	lpg0360	fabA										Similar to hydroxymyristoyl-(acyl carrier protein) dehydratase		NE	E	NE	E	-1.56	0.1302	-1.72	0.7839	1.57	0.2272
Node1	Chromosome	HL77S_00410	lpp0426	lpp0426	lpg0361	fabF_2		2.3.1.179,2.3.1.41	ko:K00647,ko:K09458	ko00061,ko00780,ko01100,ko01212,map00061,map00780,map01100,map01212	M00083,M00572	R04355,R04726,R04952,R04957,R04960,R04963,R04968,R07762,R10115,R10119	RC00039,RC02728,RC02729,RC02888	ko00000,ko00001,ko00002,ko01000,ko01004		3-oxoacyl-[acyl-carrier-protein] synthase 2	Catalyzes the condensation reaction of fatty acid synthesis by the addition to an acyl acceptor of two carbons from malonyl-ACP	U	E	GD	E	-1.55	0.0515	0.5	1	0.07	1
Node1	Chromosome	HL77S_00411	lpp0427	lpp0427	lpg0362			2.3.1.41	ko:K00647	ko00061,ko00780,ko01100,ko01212,map00061,map00780,map01100,map01212	M00083,M00572	R04355,R04726,R04952,R04957,R04960,R04963,R04968,R07762,R10115,R10119	RC00039,RC02728,RC02729,RC02888	ko00000,ko00001,ko00002,ko01000,ko01004		Similar to 3-oxoacyl-[acyl-carrier-protein] synthase beta chain	Belongs to the beta-ketoacyl-ACP synthases family	NE	E	GD	E	-1.55	0.2456	-1.08	0.7387	2.91	0.475
Node1	Chromosome	HL77S_00412	lpp0428	lpp0428	lpg0363	htrB_1		2.3.1.241	ko:K02517	ko00540,ko01100,map00540,map01100	M00060	R05146	RC00037,RC00039	ko00000,ko00001,ko00002,ko01000,ko01005		Similar to lipid A biosynthesis acyltransferase		NE	E	GD	E	-1.55	0.04	-1.77	1	0.22	1
Node1	Chromosome	HL77S_00413	lpp0429	lpp0429	lpg0364											PilZ domain		NE	NE	NE	NE	-1.54	0.1182	-0.17	0.8023	0.25	0.7202
Node1	Chromosome	HL77S_00414	lpp0430	lpp0430	lpg0365													NE	NE	NE	NE	-1.54	0.0323	-0.05	0.909	0.49	0.2907
Node1	Chromosome	HL77S_00415	lpp0431	lpp0431	lpg0366	dapF	GO:0003674,GO:0003824,GO:0005575,GO:0005622,GO:0005623,GO:0005737,GO:0005829,GO:0006082,GO:0006520,GO:0006553,GO:0006807,GO:0008150,GO:0008152,GO:0008652,GO:0008837,GO:0009058,GO:0009066,GO:0009067,GO:0009085,GO:0009089,GO:0009987,GO:0016053,GO:0016853,GO:0016854,GO:0016855,GO:0019752,GO:0036361,GO:0043436,GO:0043648,GO:0044237,GO:0044238,GO:0044249,GO:0044281,GO:0044283,GO:0044424,GO:0044444,GO:…	5.1.1.7	ko:K01778	ko00300,ko01100,ko01110,ko01120,ko01130,ko01230,map00300,map01100,map01110,map01120,map01130,map01230	M00016,M00525,M00527	R02735	RC00302	ko00000,ko00001,ko00002,ko01000		Diaminopimelate epimerase	Catalyzes the stereoinversion of LL-2,6- diaminoheptanedioate (L,L-DAP) to meso-diaminoheptanedioate (meso- DAP), a precursor of L-lysine and an essential component of the bacterial peptidoglycan	E	E	E	E	-1.53	0.0234	0.77	0.6838	0.14	0.9475
Node1	Chromosome	HL77S_00416	lpp0433	lpp0433														NE	NE	NE	GA	-1.53	0.0695	-0.05	0.9391	0.61	0.4509
Node1	Chromosome	HL77S_00417	lpp0434	lpp0434	lpg0369	estB			ko:K06999					ko00000		Carboxylesterase 2	Similar to phospholipase/carboxylesterase	NE	NE	NE	NE	-1.53	0.121	0.07	0.9002	0.2	0.7564
Node1	Chromosome	HL77S_00418	lpp0435	lpp0435	lpg0370	ratA										Ribosome association toxin RatA	Similar to conserved hypothetical proteins	NE	NE	NE	GD	-1.52	0.07	-2.88	0.3307	-2.54	0.4555
Node1	Chromosome	HL77S_00419	lpp0436	lpp0436	lpg0371	pasI			ko:K09801					ko00000		UPF0125 protein A9P85_02120	Similar to conserved hypothetical proteins; Belongs to the UPF0125 (RnfH) family;	NE	NE	NE	NE	-1.52	0.0487	-0.91	0.2828	-0.23	0.8514
Node1	Chromosome	HL77S_00420	lpp0437	lpp0437	lpg0372	bamE			ko:K06186					ko00000,ko02000	1.B.33.1	Outer membrane protein assembly factor BamE	Similar to other protein	NE	NE	NE	NE	-1.52	0.1057	0.28	0.6991	0.01	0.9912
Node1	Chromosome	HL77S_00421	lpp0438	lpp0438		fur			ko:K03711					ko00000,ko03000		Ferric uptake regulation protein	Acts as a global negative controlling element, employing Fe(2+) as a cofactor to bind the operator of the repressed genes	E	E	GD	E	-1.52	0.1907	0	1	-0.06	1
Node1	Chromosome	HL77S_00422	lpp0440	lpp0440		adrA										Putative diguanylate cyclase AdrA	Similar to choline dehydrogenase (N-terminal part)	NE	NE	NE	NE	-1.51	0.0301	-0.13	0.7935	0.04	0.9379
Node1	Chromosome	HL77S_00423	lpp0441	lpp0441	lpg0374													NE	NE	NE	GA	-1.51	0.0052	0.64	0.3424	0.3	0.6384
Node1	Chromosome	HL77S_00424	lpp0442	lpp0442	lpg0375													NE	NE	NE	NE	-1.5	0.0248	-0.23	0.7187	0.64	0.2821
Node1	Chromosome	HL77S_00425	lpp0443	lpp0443	lpg0376	sdhA_2										SdhA substrate of the Dot/Icm system		NE	NE	NE	NE	-1.5	0.0119	-0.04	0.8793	0.44	0.2697
Node1	Chromosome	HL77S_00426	lpp0444	lpp0444	lpg0377											N-formylglutamate amidohydrolase	Similar to conserved hypothetical proteins	NE	NE	NE	NE	-1.49	0.1276	-0.14	0.8069	0.01	0.9903
Node1	Chromosome	HL77S_00427	lpp0445	lpp0445	lpg0378	ybdK_1										Glutamate--cysteine ligase	Similar to conserved hypothetical proteins	NE	NE	NE	NE	-1.49	0.0963	-0.46	0.4624	-0.15	0.7659
Node1	Chromosome	HL77S_00428	lpp0446	lpp0446	lpg0379											Similar to hypothetical protein modification enzyme		NE	NE	NE	NE	-1.49	0.0094	0.11	0.838	0.37	0.44
Node1	Chromosome	HL77S_00429	lpp0447	lpp0447	lpg0380											Peptidase_C39 like family		NE	NE	NE	GA	-1.48	0.0036	-0.04	0.9291	0.63	0.1752
Node1	Chromosome	HL77S_00430	lpp0448	lpp0448	lpg0381											Similar to hypothetical proteins		NE	NE	NE	NE	-1.48	0.0003	-0.05	0.9485	0.08	0.9281
Node1	Chromosome	HL77S_00431	lpp0449	lpp0449	lpg0382				ko:K04065					ko00000		Osmotically-inducible protein Y	Similar to putative hyperosmotically inducible periplasmic proteins	NE	NE	NE	GA	-1.47	0.0889	0.07	0.9368	-0.11	0.8775
Node1	Chromosome	HL77S_00432	lpp0450	lpp0450	lpg0383													NE	NE	NE	GA	-1.47	0.3639	-0.09	0.898	0.78	0.2704
Node1	Chromosome	HL77S_00433	lpp0451	lpp0451	lpg0384	uvrA			ko:K03701	ko03420,map03420				ko00000,ko00001,ko03400		UvrABC system protein A	The UvrABC repair system catalyzes the recognition and processing of DNA lesions. UvrA is an ATPase and a DNA-binding protein. A damage recognition complex composed of 2 UvrA and 2 UvrB subunits scans DNA for abnormalities. When the presence of a lesion has been verified by UvrB, the UvrA molecules dissociate	NE	NE	NE	GA	-1.47	0.0316	0.46	0.2216	0.26	0.6436
Node1	Chromosome	HL77S_00434	lpp0452	lpp0452	lpg0385				ko:K03744					ko00000		LemA family protein	Similar to LemA from Coxiella burnetii	NE	NE	NE	GA	-1.46	0.0804	0.46	0.7128	-0.01	0.9827
Node1	Chromosome	HL77S_00435	lpp0453	lpp0453	lpg0386	htpX			ko:K03799		M00743			ko00000,ko00002,ko01000,ko01002		Zinc metalloprotease HtpX	Highly similar to C. burnetii heat shock protein HtpX	NE	NE	NE	NE	-1.46	0.0928	-0.24	0.6227	0.16	0.7519
Node1	Chromosome	HL77S_00436	lpp0454	lpp0454	lpg0387	yadH			ko:K01992		M00254			ko00000,ko00002,ko02000	3.A.1	Transport permease protein	Highly similar to ABC-type multidrug transport system, permease component	NE	NE	NE	GD	-1.46	0.0051	2.12	0.0299	3.22	0.0166
Node1	Chromosome	HL77S_00437	lpp0455	lpp0455	lpg0388	drrA			ko:K01990		M00254			ko00000,ko00002,ko02000	3.A.1	Daunorubicin/doxorubicin resistance ATP-binding protein DrrA	Highly similar to ATP-binding component of ABC transporter	NE	E	NE	GD	-1.45	0.001	2.16	0.1332	2.52	0.0209
Node1	Chromosome	HL77S_00438	lpp0457		lpg0390	vipA			ko:K15476	ko05134,map05134				ko00000,ko00001				NE	NE	NE	NE	-1.45	0.3579	-0.16	0.7572	0.49	0.2966
Node1	Chromosome	HL77S_00439	lpp0458	lpp0458	lpg0391				ko:K07394					ko00000		Prolyl 4-hydroxylase alpha subunit homologues.		NE	NE	NE	NE	-1.45	0.0183	-1.09	0.3171	-0.44	0.5063
Node1	Chromosome	HL77S_00440	lpp0459	lpp0459	lpg0392				ko:K07043					ko00000		SprT-like family protein	Weakly similar to Zinc metalloprotease	NE	NE	NE	NE	-1.45	0.0291	0.01	0.9872	-0.11	0.8847
Node1	Chromosome	HL77S_00441	lpp0460	lpp0460														NE	NE	NE	NE	-1.45	0.042	0.18	0.7803	0.61	0.4399
Node1	Chromosome	HL77S_00442	lpp0461	lpp0461	lpg0393													NE	NE	NE	NE	-1.44	0.108	0.09	0.8468	-0.09	0.8565
Node1	Chromosome	HL77S_00443	lpp0462	lpp0462	lpg0394	ogt		2.1.1.63	ko:K00567					ko00000,ko01000,ko03400		Methylated-DNA--protein-cysteine methyltransferase, constitutive	Similar to methylated-DNA-protein-cysteine S-methyltransferase	NE	NE	NE	GD	-1.44	0.0052	-0.05	0.9622	0.23	0.6875
Node1	Chromosome	HL77S_00444	lpp0463	lpp0463	lpg0395	rplS	GO:0003674,GO:0003735,GO:0005198,GO:0005575,GO:0005622,GO:0005623,GO:0005737,GO:0005829,GO:0005840,GO:0015934,GO:0022625,GO:0022626,GO:0032991,GO:0043226,GO:0043228,GO:0043229,GO:0043232,GO:0044391,GO:0044422,GO:0044424,GO:0044444,GO:0044445,GO:0044446,GO:0044464,GO:1990904		ko:K02884	ko03010,map03010	M00178			br01610,ko00000,ko00001,ko00002,ko03011		50S ribosomal protein L19	This protein is located at the 30S-50S ribosomal subunit interface and may play a role in the structure and function of the aminoacyl-tRNA binding site	E	E	E	E	-1.44	0.1247	1.23	0.4935	-5.59	1
Node1	Chromosome	HL77S_00445	lpp0464	lpp0464	lpg0396	trmD	GO:0001510,GO:0003674,GO:0003824,GO:0006139,GO:0006396,GO:0006399,GO:0006400,GO:0006725,GO:0006807,GO:0008033,GO:0008150,GO:0008152,GO:0008168,GO:0008173,GO:0008175,GO:0008757,GO:0009019,GO:0009451,GO:0009987,GO:0010467,GO:0016070,GO:0016423,GO:0016740,GO:0016741,GO:0016772,GO:0016779,GO:0030488,GO:0032259,GO:0034470,GO:0034641,GO:0034660,GO:0043170,GO:0043412,GO:0043414,GO:0044237,GO:0044238,GO:…	2.1.1.228	ko:K00554			R00597	RC00003,RC00334	ko00000,ko01000,ko03016		tRNA (guanine-N(1)-)-methyltransferase	Specifically methylates guanosine-37 in various tRNAs; Belongs to the RNA methyltransferase TrmD family;	NE	E	NE	E	-1.43	0.0554	-0.33	1	-0.37	1
Node1	Chromosome	HL77S_00446	lpp0465	lpp0465	lpg0397	rimM			ko:K02860					ko00000,ko03009		Ribosome maturation factor RimM	An accessory protein needed during the final step in the assembly of 30S ribosomal subunit, possibly for assembly of the head region. Probably interacts with S19. Essential for efficient processing of 16S rRNA. May be needed both before and after RbfA during the maturation of 16S rRNA. It has affinity for free ribosomal 30S subunits but not for 70S ribosomes; Belongs to the RimM family;	U	E	E	E	-1.43	0.1726	0	1	-0.05	1
Node1	Chromosome	HL77S_00447	lpp0466	lpp0466	lpg0399	rpsP	GO:0003674,GO:0003735,GO:0005198,GO:0005575,GO:0005622,GO:0005623,GO:0005737,GO:0005840,GO:0006412,GO:0006518,GO:0006807,GO:0008150,GO:0008152,GO:0009058,GO:0009059,GO:0009987,GO:0010467,GO:0015935,GO:0019538,GO:0032991,GO:0034641,GO:0034645,GO:0043043,GO:0043170,GO:0043226,GO:0043228,GO:0043229,GO:0043232,GO:0043603,GO:0043604,GO:0044237,GO:0044238,GO:0044249,GO:0044260,GO:0044267,GO:0044271,GO:…		ko:K02959	ko03010,map03010	M00178			br01610,ko00000,ko00001,ko00002,ko03011,ko03029		Highly similar to 30S ribosomal protein S16	Belongs to the bacterial ribosomal protein bS16 family	U	E	E	E	-1.42	0.1376	0	1	0	1
Node1	Chromosome	HL77S_00448	lpp0467	lpp0467	lpg0400	ffh		3.6.5.4	ko:K03106	ko02024,ko03060,ko03070,map02024,map03060,map03070	M00335			ko00000,ko00001,ko00002,ko01000,ko02044	3.A.5.1,3.A.5.2,3.A.5.7,3.A.5.8,3.A.5.9	Signal recognition particle protein	Involved in targeting and insertion of nascent membrane proteins into the cytoplasmic membrane. Binds to the hydrophobic signal sequence of the ribosome-nascent chain (RNC) as it emerges from the ribosomes. The SRP-RNC complex is then targeted to the cytoplasmic membrane where it interacts with the SRP receptor FtsY. Interaction with FtsY leads to the transfer of the RNC complex to the Sec transl…	U	U	E	E	-1.42	0.0911	0.06	1	0	1
Node1	Chromosome	HL77S_00449	lpp0468	lpp0468	lpg0401													NE	NE	NE	NE	-1.41	0.0005	0.08	0.8665	-0.72	0.1235
Node1	Chromosome	HL77S_00450	lpp0469	lpp0469	lpg0403											Ribulose-5-phosphate 4-epimerase and related epimerases and aldolases	Ankyrin repeat protein	NE	NE	NE	GA	-1.41	0.0419	-0.23	0.5785	0.1	0.7992
Node1	Chromosome	HL77S_00451	lpp0470	lpp0470	lpg0404	gadC			ko:K20265	ko02024,map02024				ko00000,ko00001,ko02000	2.A.3.7.1,2.A.3.7.3	Similar to amino acid antiporter		NE	NE	NE	NE	-1.41	0.1778	0.19	0.6224	-0.01	0.9705
Node1	Chromosome	HL77S_00452	lpp0471	lpp0471	lpg0405													NE	NE	NE	NE	-1.41	0.1996	0.09	0.9105	0.27	0.6596
Node1	Chromosome	HL77S_00453	lpp0472	lpp0472	lpg0406											Alkyl hydroperoxide reductase AhpD	Antioxidant protein with alkyl hydroperoxidase activity. Required for the reduction of the AhpC active site cysteine residues and for the regeneration of the AhpC enzyme activity	NE	NE	NE	NE	-1.41	0.1554	-0.09	0.9282	0.42	0.6881
Node1	Chromosome	HL77S_00454	lpp0473	lpp0473	lpg0407													NE	NE	NE	NE	-1.41	0.0283	-1.84	0.1299	-0.77	0.4827
Node1	Chromosome	HL77S_00455	lpp0474	lpp0474	lpg0408	lidJ										Disulfide bond formation protein B	Predicted membrane protein, similar to hypothetical proteins	NE	NE	NE	NE	-1.41	0.0185	0.29	0.6866	-0.04	0.9559
Node1	Chromosome	HL77S_00456	lpp0475	lpp0475												Protein of uncharacterised function (DUF2909)	Similar to putative transmembrane proteins	NE	NE	NE	NE	-1.4	0.0344	1.13	0.6789	-0.31	0.7188
Node1	Chromosome	HL77S_00457	lpp0476	lpp0476	lpg0409				ko:K14998					ko00000,ko03029	3.D.4.8	SURF1-like protein	Similar to conserved hypothetical proteins	U	NE	NE	NE	-1.4	0.0736	0.11	0.9396	-1.09	0.1533
Node1	Chromosome	HL77S_00458	lpp0477	lpp0477	lpg0410											Similar to hypothetical proteins		NE	NE	NE	GD	-1.4	0.0145	2.78	0.943	-1.11	0.3308
Node1	Chromosome	HL77S_00459	lpp0478	lpp0478	lpg0411	ctaA			ko:K02259	ko00190,ko00860,ko01100,ko01110,ko02020,ko04714,map00190,map00860,map01100,map01110,map02020,map04714	M00154	R07412	RC00769	ko00000,ko00001,ko00002,ko03029	3.D.4.4	Heme A synthase	Similar to conserved hypothetical proteins, hypothetical cytochrome oxidase assembly protein	NE	NE	NE	NE	-1.4	0.0094	-1.93	0.0086	-0.11	0.9556
Node1	Chromosome	HL77S_00460	lpp0479	lpp0479	lpg0412	ctaB	GO:0003674,GO:0003824,GO:0004311,GO:0004659,GO:0005575,GO:0005623,GO:0005886,GO:0006091,GO:0006725,GO:0006778,GO:0006779,GO:0006783,GO:0006807,GO:0008150,GO:0008152,GO:0009058,GO:0009987,GO:0015980,GO:0016020,GO:0016740,GO:0016765,GO:0018130,GO:0019438,GO:0033013,GO:0033014,GO:0034641,GO:0042168,GO:0042440,GO:0044237,GO:0044249,GO:0044271,GO:0044464,GO:0045333,GO:0046148,GO:0046483,GO:0051186,GO:…	2.5.1.141	ko:K02257	ko00190,ko00860,ko01100,ko01110,ko04714,map00190,map00860,map01100,map01110,map04714	M00154	R07411	RC01786	ko00000,ko00001,ko00002,ko01000,ko01006,ko03029		Protoheme IX farnesyltransferase	Converts heme B (protoheme IX) to heme O by substitution of the vinyl group on carbon 2 of heme B porphyrin ring with a hydroxyethyl farnesyl side group; Belongs to the UbiA prenyltransferase family. Protoheme IX farnesyltransferase subfamily;	NE	NE	NE	NE	-1.4	0.069	0.04	0.9672	0.55	0.6251
Node1	Chromosome	HL77S_00461	lpp0480	lpp0480	lpg0413				ko:K07152					ko00000,ko03029		Similar to hypothetical proteins		NE	NE	NE	GD	-1.39	0.248	1.98	0.0779	0.03	0.9704
Node1	Chromosome	HL77S_00462	lpp0481	lpp0481	lpg0414	lysX	GO:0003674,GO:0003824,GO:0005575,GO:0005622,GO:0005623,GO:0005737,GO:0006464,GO:0006807,GO:0006950,GO:0006974,GO:0007154,GO:0008150,GO:0008152,GO:0009432,GO:0009605,GO:0009987,GO:0009991,GO:0016874,GO:0016879,GO:0016881,GO:0018169,GO:0018410,GO:0019538,GO:0031668,GO:0033554,GO:0036211,GO:0043170,GO:0043412,GO:0043687,GO:0044237,GO:0044238,GO:0044260,GO:0044267,GO:0044424,GO:0044464,GO:0050896,GO:…		ko:K05844					ko00000,ko01000,ko03009		Probable alpha-L-glutamate ligase	Similar to ribosomal protein S6 modification enzyme; Belongs to the RimK family;	NE	NE	NE	NE	-1.39	0.0597	0.34	0.4646	1.44	0.0031
Node1	Chromosome	HL77S_00463	lpp0482	lpp0482	lpg0415											Similar to hypothetical proteins		NE	NE	NE	NE	-1.39	0.0763	0.68	0.5695	-0.52	0.6049
Node1	Chromosome	HL77S_00464	lpp0483	lpp0483	lpg0416	zwf		1.1.1.363,1.1.1.49	ko:K00036	ko00030,ko00480,ko01100,ko01110,ko01120,ko01130,ko01200,ko05230,map00030,map00480,map01100,map01110,map01120,map01130,map01200,map05230	M00004,M00006,M00008	R00835,R02736,R10907	RC00001,RC00066	ko00000,ko00001,ko00002,ko01000,ko04147		Glucose-6-phosphate 1-dehydrogenase	Catalyzes the oxidation of glucose 6-phosphate to 6- phosphogluconolactone	NE	NE	NE	NE	-1.39	0.0197	0.32	0.4474	0.27	0.5493
Node1	Chromosome	HL77S_00465	lpp0484	lpp0484	lpg0417	pgl		3.1.1.31	ko:K01057	ko00030,ko01100,ko01110,ko01120,ko01130,ko01200,map00030,map01100,map01110,map01120,map01130,map01200	M00004,M00006,M00008	R02035	RC00537	ko00000,ko00001,ko00002,ko01000		Similar to 6-phosphogluconolactonase		NE	E	NE	E	-1.38	0.1852	-2.61	0.4416	-0.36	0.8785
Node1	Chromosome	HL77S_00466	lpp0485	lpp0485	lpg0418	edd		4.2.1.12	ko:K01690	ko00030,ko01100,ko01120,ko01200,map00030,map01100,map01120,map01200	M00008	R02036	RC00543	ko00000,ko00001,ko00002,ko01000		Similar to 6-phosphogluconate dehydratase	Belongs to the IlvD/Edd family	NE	NE	GD	GD	-1.38	0.0609	-0.23	0.7545	0.58	0.4133
Node1	Chromosome	HL77S_00467	lpp0486	lpp0486	lpg0419	glk		2.7.1.2	ko:K00845	ko00010,ko00052,ko00500,ko00520,ko00521,ko00524,ko01100,ko01110,ko01120,ko01130,ko01200,map00010,map00052,map00500,map00520,map00521,map00524,map01100,map01110,map01120,map01130,map01200	M00001,M00549	R00299,R01600,R01786	RC00002,RC00017	ko00000,ko00001,ko00002,ko01000		Similar to glucokinase	Belongs to the bacterial glucokinase family	NE	NE	NE	NE	-1.38	0.0371	-0.14	0.7458	0.91	0.0817
Node1	Chromosome	HL77S_00468	lpp0487	lpp0487	lpg0420	eda		4.1.2.14,4.1.3.42	ko:K01625	ko00030,ko00630,ko01100,ko01120,ko01200,map00030,map00630,map01100,map01120,map01200	M00008,M00061,M00308,M00631	R00470,R05605	RC00307,RC00308,RC00435	ko00000,ko00001,ko00002,ko01000		KHG/KDPG aldolase	Similar to 2-deydro-3-deoxyphosphogluconate aldolase/4-hydroxy-2-oxoglutarate aldolase	U	E	GD	E	-1.37	0.1929	0.67	0.8745	-1.31	0.7458
Node1	Chromosome	HL77S_00469	lpp0488	lpp0488	lpg0421	csbC										Putative metabolite transport protein CsbC	Similar to sugar transport protein; Belongs to the major facilitator superfamily. Sugar transporter (TC 2.A.1.1) family;	NE	NE	NE	NE	-1.37	0.1563	0.03	0.9477	0.34	0.4444
Node1	Chromosome	HL77S_00470	lpp0489	lpp0489	lpg0422			3.2.1.3	ko:K01178	ko00500,ko01100,map00500,map01100		R01790,R01791,R06199		ko00000,ko00001,ko01000		Glycosyl hydrolases family 15	Similar to eukaryotic glucoamylase precursor (Glucan 1,4-alpha-glucosidase)	NE	NE	NE	NE	-1.37	0.0957	0.23	0.6561	-0.09	0.8572
Node1	Chromosome	HL77S_00471	lpp0490	lpp0490	lpg0423	yozG			ko:K07727					ko00000,ko03000		Similar to transcriptional regulator (XRE-family)		U	U	NE	E	-1.36	0.0224	0.04	0.9611	-0.53	0.8726
Node1	Chromosome	HL77S_00472	lpp0491	lpp0491	lpg0424											Protein of uncharacterised function (DUF2975)	Similar to hypothetical proteins	NE	NE	NE	NE	-1.36	0.0485	-0.13	0.9034	0.18	0.8819
Node1	Chromosome	HL77S_00473	lpp0492	lpp0492	lpg0425	hemZ	GO:0003674,GO:0003824,GO:0004325,GO:0006725,GO:0006778,GO:0006779,GO:0006783,GO:0006807,GO:0008150,GO:0008152,GO:0009058,GO:0009987,GO:0016829,GO:0018130,GO:0019438,GO:0033013,GO:0033014,GO:0034641,GO:0042168,GO:0042440,GO:0044237,GO:0044249,GO:0044271,GO:0046148,GO:0046483,GO:0051186,GO:0051188,GO:0071704,GO:1901360,GO:1901362,GO:1901564,GO:1901566,GO:1901576	4.99.1.1,4.99.1.9	ko:K01772	ko00860,ko01100,ko01110,map00860,map01100,map01110	M00121	R00310,R11329	RC01012	ko00000,ko00001,ko00002,ko01000		Ferrochelatase	Catalyzes the ferrous insertion into protoporphyrin IX; Belongs to the ferrochelatase family;	U	E	GD	E	-1.36	0.048	-0.23	1	-0.02	1
Node1	Chromosome	HL77S_00474	lpp0493	lpp0493	lpg0426	cspD			ko:K03704					ko00000,ko03000		Similar to Cold shock-like protein CspD		NE	NE	NE	NE	-1.35	0.8684	-0.27	0.7699	0.02	0.978
Node1	Chromosome	HL77S_00475	lpp0494	lpp0494	lpg0427	hit1										HIT domain protein	Similar to N-terminus of Diadenosine tetraphosphate (Ap4A) hydrolase	NE	NE	NE	NE	-1.35	0.179	0.45	0.5484	0.5	0.5306
Node1	Chromosome	HL77S_00476	lpp0495	lpp0495	lpg0428											Glyoxalase-like domain protein	Similar to hypothetical proteins	NE	NE	NE	NE	-1.35	0.1191	1.3	0.333	0.24	0.8195
Node1	Chromosome	HL77S_00477	lpp0496	lpp0496	lpg0429	ttgC_3										Putative efflux pump outer membrane protein TtgC	Similar to outer membrane proteins	NE	NE	NE	NE	-1.34	0.0732	-0.08	0.8169	-0.11	0.7943
Node1	Chromosome	HL77S_00478	lpp0497	lpp0497	lpg0430	mdtN_1										Similar to Multidrug resistance efflux pump		NE	NE	NE	NE	-1.34	0.1288	0.03	0.9473	0.14	0.7754
Node1	Chromosome	HL77S_00479	lpp0498	lpp0498	lpg0431													NE	NE	NE	NE	-1.34	0.0735	0.06	0.8936	-0.11	0.803
Node1	Chromosome	HL77S_00480	lpp0499	lpp0499	lpg0432											Similar to hypothetical proteins		NE	NE	NE	GA	-1.34	0.0799	-0.41	0.4947	-0.24	0.722
Node1	Chromosome	HL77S_00481	lpp0500	lpp0500	lpg0433	yybR										Putative transcriptional regulator		NE	NE	NE	NE	-1.33	0.0747	0.11	0.8857	0.25	0.8026
Node1	Chromosome	HL77S_00482	lpp0501	lpp0501	lpg0434											phenylacetate-CoA ligase activity		NE	NE	NE	NE	-1.33	0.0241	-0.01	0.9937	0.35	0.6569
Node1	Chromosome	HL77S_00483	lpp0502	lpp0502	lpg0435											Methyltransferase domain		NE	NE	NE	NE	-1.33	0.0328	0.88	0.2303	-0.53	0.3915
Node1	Chromosome	HL77S_00484	lpp0503	lpp0503	lpg0436											Ankyrin repeat protein		NE	NE	NE	NE	-1.33	0.0031	0.52	0.3048	-0.11	0.8006
Node1	Chromosome	HL77S_00485	lpp0504	lpp0504	lpg0437													NE	NE	NE	NE	-1.33	0.5274	0.36	0.5682	0.15	0.8189
Node1	Chromosome	HL77S_00486	lpp0505	lpp0505	lpg0439													NE	NE	NE	GA	-1.32	0.1154	-0.2	0.7463	0.03	0.9553
Node1	Chromosome	HL77S_00487	lpp0506	lpp0506	lpg0440													NE	NE	NE	NE	-1.32	0.1485	0.33	0.6616	0.14	0.8396
Node1	Chromosome	HL77S_00488	lpp0507	lpp0507	lpg0441	icmT			ko:K12222					ko00000,ko02044	3.A.7.10.1,3.A.7.9.1			NE	NE	NE	NE	-1.32	0.0627	-0.63	0.4444	-0.62	0.4912
Node1	Chromosome	HL77S_00489	lpp0508	lpp0508	lpg0442	icmS			ko:K12221					ko00000,ko02044	3.A.7.9.1	Type IVb secretion, IcmS, effector-recruitment		NE	NE	NE	NE	-1.31	0.1218	-1.78	0.0311	-1.46	0.0483
Node1	Chromosome	HL77S_00490	lpp0509	lpp0509	lpg0443	icmR												NE	NE	NE	GA	-1.31	0.0029	-0.21	0.8291	-0.41	0.7812
Node1	Chromosome	HL77S_00491	lpp0510	lpp0510	lpg0444	icmQ			ko:K12219					ko00000,ko02044	3.A.7.9.1	Dot/Icm secretion system protein (dot_icm_IcmQ)		NE	NE	NE	GA	-1.31	0.0395	-0.61	0.3792	-0.57	0.3857
Node1	Chromosome	HL77S_00492	lpp0511	lpp0511	lpg0445	icmP/dotM			ko:K12218					ko00000,ko02044	3.A.7.10.1,3.A.7.9.1			NE	NE	NE	GD	-1.3	0.1505	-3.22	0.0043	-1.84	0.1309
Node1	Chromosome	HL77S_00493	lpp0512	lpp0512	lpg0446	icmO/dotL			ko:K12217					ko00000,ko02044	3.A.7.10.1,3.A.7.9.1	TraM recognition site of TraD and TraG		NE	NE	NE	GD	-1.29	0.1611	-0.72	0.3771	-1.84	0.0172
Node1	Chromosome	HL77S_00494	lpp0513	lpp0513	lpg0447	lphA			ko:K12216					ko00000,ko02044	3.A.7.9.1	OmpA family		NE	NE	NE	GD	-1.29	0.0562	-0.95	0.1832	0.06	0.9361
Node1	Chromosome	HL77S_00495	lpp0514	lpp0514	lpg0448	icmM/dotJ			ko:K12215					ko00000,ko02044	3.A.7.9.1			NE	NE	NE	GA	-1.29	0.0075	-0.27	0.821	-0.82	0.4732
Node1	Chromosome	HL77S_00496	lpp0515	lpp0515	lpg0449	icmL/dotI			ko:K12214					ko00000,ko02044	3.A.7.10.1,3.A.7.9.1	Type-IV b secretion system, inner-membrane complex component		NE	NE	NE	GA	-1.29	0.094	1.41	0.6774	1.1	0.5067
Node1	Chromosome	HL77S_00497	lpp0516	lpp0516	lpg0450	icmK/dotH			ko:K12213					ko00000,ko02044	3.A.7.10.1,3.A.7.9.1	Putative outer membrane core complex of type IVb secretion		NE	NE	NE	GA	-1.29	0.0331	-0.03	0.9555	0.32	0.5078
Node1	Chromosome	HL77S_00498	lpp0517	lpp0517	lpg0451	icmE/dotG			ko:K12209					ko00000,ko02044	3.A.7.9.1	Bacterial conjugation TrbI-like protein		NE	NE	NE	GA	-1.28	0.2214	-0.78	0.0164	-0.79	0.0082
Node1	Chromosome	HL77S_00499	lpp0518	lpp0518	lpg0452	icmG/dotF			ko:K12211					ko00000,ko02044	3.A.7.9.1			NE	NE	NE	GA	-1.28	0.1404	-0.69	0.202	-0.37	0.4253
Node1	Chromosome	HL77S_00500	lpp0519	lpp0519	lpg0453	icmC/dotE			ko:K12207					ko00000,ko02044	3.A.7.9.1			NE	NE	NE	GA	-1.28	0.1286	-0.38	0.421	-0.15	0.7417
Node1	Chromosome	HL77S_00501	lpp0520	lpp0520	lpg0454	icmD			ko:K12208					ko00000,ko02044	3.A.7.9.1			NE	NE	NE	NE	-1.28	0.0605	-0.42	0.584	-0.16	0.8606
Node1	Chromosome	HL77S_00502	lpp0521	lpp0521	lpg0455	icmJ/dotN			ko:K12212					ko00000,ko02044	3.A.7.9.1	HNH nucleases		NE	NE	NE	NE	-1.28	0.0539	-0.26	0.7931	-0.17	0.9145
Node1	Chromosome	HL77S_00503	lpp0522	lpp0522	lpg0456	icmB/dotO			ko:K12206					ko00000,ko02044	3.A.7.9.1	type IV secretory pathway VirB4		NE	NE	NE	GA	-1.27	0.1346	-0.38	0.2555	-0.38	0.2016
Node1	Chromosome	HL77S_00504	lpp0523	lpp0523	lpg0457	citA/tphA			ko:K12226					ko00000,ko02044	3.A.7.9.1	citA/tphA proline/betaine transport protein		NE	NE	NE	NE	-1.27	0.0553	-0.08	0.876	0.38	0.5271
Node1	Chromosome	HL77S_00505	lpp0524	lpp0524	lpg0458	icmF			ko:K12210					ko00000,ko02044	3.A.7.9.1	Intracellular multiplication and human macrophage-killing		NE	NE	NE	NE	-1.27	0.4207	-1.09	0.0042	-1.25	0.0004
Node1	Chromosome	HL77S_00506	lpp0525	lpp0525	lpg0459	dotU										Type VI secretion system protein DotU		NE	NE	NE	GA	-1.26	0.0306	-1.13	0.0292	-1.93	0.0002
Node1	Chromosome	HL77S_00507	lpp0526	lpp0526	lpg0460	purH		2.1.2.3,3.5.4.10	ko:K00602	ko00230,ko00670,ko01100,ko01110,ko01130,ko01523,map00230,map00670,map01100,map01110,map01130,map01523	M00048	R01127,R04560	RC00026,RC00263,RC00456	ko00000,ko00001,ko00002,ko01000,ko04147		Bifunctional purine biosynthesis protein PurH	Similar to phosphoribosylaminoimidazolecarboxamide formyltransferase and IMP cyclohydrolase (bifunctionnal)	NE	NE	NE	GA	-1.26	0.0908	0.12	0.7877	0.72	0.1578
Node1	Chromosome	HL77S_00508	lpp0527	lpp0527	lpg0461	prmA			ko:K02687					ko00000,ko01000,ko03009		Ribosomal protein L11 methyltransferase	Methylates ribosomal protein L11	NE	NE	NE	GA	-1.26	0.0718	-0.22	0.7597	0.08	0.8991
Node1	Chromosome	HL77S_00509	lpp0528	lpp0528	lpg0462	accC		6.3.4.14,6.4.1.2	ko:K01961	ko00061,ko00620,ko00640,ko00720,ko01100,ko01110,ko01120,ko01130,ko01200,ko01212,map00061,map00620,map00640,map00720,map01100,map01110,map01120,map01130,map01200,map01212	M00082,M00376	R00742,R04385	RC00040,RC00253,RC00367	ko00000,ko00001,ko00002,ko01000		accC Biotin carboxylase (A subunit of acetyl-CoA carboxylase)		E	E	E	E	-1.26	0.1505	-0.21	1	0	1
Node1	Chromosome	HL77S_00510	lpp0529	lpp0529	lpg0463	accB			ko:K02160	ko00061,ko00620,ko00640,ko00720,ko01100,ko01110,ko01120,ko01130,ko01200,ko01212,map00061,map00620,map00640,map00720,map01100,map01110,map01120,map01130,map01200,map01212	M00082,M00376	R00742	RC00040,RC00367	ko00000,ko00001,ko00002		Biotin carboxyl carrier protein of acetyl-CoA carboxylase	This protein is a component of the acetyl coenzyme A carboxylase complex; first, biotin carboxylase catalyzes the carboxylation of the carrier protein and then the transcarboxylase transfers the carboxyl group to form malonyl-CoA;	E	E	E	GD	-1.26	0.0119	3.45	1	0.45	1
Node1	Chromosome	HL77S_00511	lpp0530	lpp0530	lpg0464	aroQ		4.2.1.10	ko:K03786	ko00400,ko01100,ko01110,ko01130,ko01230,map00400,map01100,map01110,map01130,map01230	M00022	R03084	RC00848	ko00000,ko00001,ko00002,ko01000		3-dehydroquinate dehydratase	Catalyzes a trans-dehydration via an enolate intermediate; Belongs to the type-II 3-dehydroquinase family;	NE	U	NE	E	-1.25	0.2192	-0.29	0.7834	-1.06	0.4115
Node1	Chromosome	HL77S_00512	lpp0531	lpp0531	lpg0466	dcoA		6.4.1.1	ko:K01960	ko00020,ko00620,ko00720,ko01100,ko01120,ko01200,ko01230,map00020,map00620,map00720,map01100,map01120,map01200,map01230	M00173,M00620	R00344	RC00040,RC00367	ko00000,ko00001,ko00002,ko01000		dcoA oxaloacetate decarboxylase alpha-chain		NE	NE	NE	GA	-1.25	0.0678	0.08	0.7839	-0.09	0.7459
Node1	Chromosome	HL77S_00513	lpp0532	lpp0532	lpg0467	proA_1	GO:0005575,GO:0005576	3.4.24.26	ko:K01399	ko01503,ko02024,map01503,map02024				ko00000,ko00001,ko01000,ko01002		Zinc metalloproteinase	Cleaves collagen, gelatin, casein, alpha-1-antitrypsin, and bovine insulin. May play a role in the pathogenesis of legionnaires disease	NE	NE	NE	NE	-1.25	0.6656	-0.35	0.3984	-0.02	0.9626
Node1	Chromosome	HL77S_00514	lpp0533	lpp0533	lpg0468											Tropinesterase	Putative lipase LipA (L.pneumophila)	NE	NE	NE	NE	-1.25	0.013	-0.5	0.7722	0.11	0.855
Node1	Chromosome	HL77S_00515	lpp0534	lpp0534	lpg0469											Similar to conserved hypothetical proteins		NE	NE	NE	NE	-1.24	0.1667	0.37	0.7986	-0.73	0.2276
Node1	Chromosome	HL77S_00516	lpp0535	lpp0535	lpg0470	fda		4.1.2.13	ko:K01623	ko00010,ko00030,ko00051,ko00680,ko00710,ko01100,ko01110,ko01120,ko01130,ko01200,ko01230,map00010,map00030,map00051,map00680,map00710,map01100,map01110,map01120,map01130,map01200,map01230	M00001,M00003,M00165,M00167	R01068,R01070,R01829,R02568	RC00438,RC00439,RC00603,RC00604	ko00000,ko00001,ko00002,ko01000,ko03036,ko04131,ko04147		Similar to fructose-bisphosphate aldolase		U	E	GD	E	-1.24	0.0793	0.5	0.8768	0.13	1
Node1	Chromosome	HL77S_00517	lpp0536	lpp0536	lpg0471	dmpP										Phenol hydroxylase P5 protein	Similar to ferredoxin--NADP reductase	E	E	E	E	-1.24	0.0047	0.04	1	0	1
Node1	Chromosome	HL77S_00518	lpp0537	lpp0537	lpg0472	dotV												NE	NE	NE	NE	-1.24	0.1152	-0.09	0.8926	-0.7	0.2472
Node1	Chromosome	HL77S_00519																S	S	NE	NE	-1.24	0.2641	-0.21	0.811	0.29	0.7129
Node1	Chromosome	HL77S_00520	lpp0538	lpp0538	lpg0473											Protein of uncharacterised function (DUF3579)		NE	NE	NE	NE	-1.23	0.4785	0.11	0.897	-0.43	0.5438
Node1	Chromosome	HL77S_00521	lpp0539	lpp0539	lpg0474	pssA		2.7.8.8	ko:K17103	ko00260,ko00564,ko01100,ko01110,map00260,map00564,map01100,map01110	M00093	R01800	RC00002,RC00017,RC02795	ko00000,ko00001,ko00002,ko01000		Similar to CDP-diacylglycerol-serine O-phosphatidyltransferase (Phosphatidylserine synthase)	Belongs to the CDP-alcohol phosphatidyltransferase class-I family	E	E	E	E	-1.23	0.0022	0.06	1	-0.11	0.5064
Node1	Chromosome	HL77S_00522	lpp0540	lpp0540	lpg0475	ptsH			ko:K11189					ko00000,ko02000	4.A.2.1	Phosphocarrier protein HPr	Similar to sugar transport PTS phosphocarrier protein Hpr	NE	NE	NE	GA	-1.23	0.0136	-1.1	0.3118	1.05	0.4713
Node1	Chromosome	HL77S_00523	lpp0541	lpp0541	lpg0476	hpf			ko:K05808					ko00000,ko03009		Ribosome hibernation promoting factor HPF	Similar to putative sigma-54 modulation protein	NE	NE	NE	GA	-1.22	0.1454	0.78	0.471	-0.7	0.4423
Node1	Chromosome	HL77S_00524	lpp0542	lpp0542	lpg0477	rpoN			ko:K03092	ko02020,ko05111,map02020,map05111				ko00000,ko00001,ko03021		RNA polymerase sigma-54 factor	Sigma factors are initiation factors that promote the attachment of RNA polymerase to specific initiation sites and are then released	NE	NE	NE	GA	-1.22	0.1234	0.49	0.2803	0.77	0.0375
Node1	Chromosome	HL77S_00525	lpp0543	lpp0543	lpg0478	rpmG			ko:K02913	ko03010,map03010	M00178			br01610,ko00000,ko00001,ko00002,ko03011		50S ribosomal subunit protein L33		S	S	NE	NE	-1.22	0.029	0.15	0.8832	-1.08	0.382
Node1	Chromosome	HL77S_00526	lpp0544	lpp0544	lpg0479	rpmB	GO:0003674,GO:0003735,GO:0005198,GO:0005575,GO:0005622,GO:0005623,GO:0005737,GO:0005829,GO:0005840,GO:0015934,GO:0022625,GO:0022626,GO:0032991,GO:0043226,GO:0043228,GO:0043229,GO:0043232,GO:0044391,GO:0044422,GO:0044424,GO:0044444,GO:0044445,GO:0044446,GO:0044464,GO:1990904		ko:K02902	ko03010,map03010	M00178			br01610,ko00000,ko00001,ko00002,ko03011		50S ribosomal protein L28		U	E	E	E	-1.22	0.1929	-0.36	1	2.9	1
Node1	Chromosome	HL77S_00527	lpp0545	lpp0545	lpg0481	trmB		2.1.1.33	ko:K03439					ko00000,ko01000,ko03016		tRNA (guanine-N(7)-)-methyltransferase	Catalyzes the formation of N(7)-methylguanine at position 46 (m7G46) in tRNA	NE	NE	NE	NE	-1.22	0.0709	-0.12	0.8784	-0.61	0.2869
Node1	Chromosome	HL77S_00528	lpp0546	lpp0546	lpg0482	ysdC										Putative aminopeptidase YsdC	Similar to endo-1,4-beta-glucanase (hypothetical)	NE	NE	NE	GA	-1.21	0.1381	0.44	0.3703	0.24	0.6042
Node1	Chromosome	HL77S_00529	lpp0547	lpp0547	lpg0483											Protein with ankyrin domain		NE	NE	NE	GA	-1.21	0.0642	0.58	0.2842	0.28	0.6324
Node1	Chromosome	HL77S_00530	lpp0548	lpp0548	lpg0484	hflK			ko:K04088		M00742			ko00000,ko00002,ko01000		Protein HflK	HflC and HflK could encode or regulate a protease	U	E	GD	E	-1.21	0.1647	0	1	0	1
Node1	Chromosome	HL77S_00531	lpp0549	lpp0549	lpg0485	hflC			ko:K04087		M00742			ko00000,ko00002,ko01000		Protein HflC	HflC and HflK could regulate a protease	NE	E	GD	E	-1.21	0.8682	-0.07	0.4971	-0.21	1
Node1	Chromosome	HL77S_00532	lpp0550	lpp0550	lpg0486	purA	GO:0003674,GO:0003824,GO:0004019,GO:0005575,GO:0005622,GO:0005623,GO:0005737,GO:0006139,GO:0006163,GO:0006164,GO:0006167,GO:0006725,GO:0006753,GO:0006793,GO:0006796,GO:0006807,GO:0008150,GO:0008152,GO:0009058,GO:0009117,GO:0009123,GO:0009124,GO:0009126,GO:0009127,GO:0009150,GO:0009152,GO:0009156,GO:0009161,GO:0009165,GO:0009167,GO:0009168,GO:0009259,GO:0009260,GO:0009987,GO:0016874,GO:0016879,GO:…	6.3.4.4	ko:K01939	ko00230,ko00250,ko01100,map00230,map00250,map01100	M00049	R01135	RC00458,RC00459	ko00000,ko00001,ko00002,ko01000		Adenylosuccinate synthetase	Plays an important role in the de novo pathway of purine nucleotide biosynthesis. Catalyzes the first committed step in the biosynthesis of AMP from IMP; Belongs to the adenylosuccinate synthetase family;	E	E	E	E	-1.21	0.1526	0	1	-0.1	1
Node1	Chromosome	HL77S_00533	lpp0551	lpp0551	lpg0487											Cysteine dioxygenase type I	Similar to hypothetial proteins	NE	NE	NE	NE	-1.21	0.0544	0.4	0.4063	-0.13	0.7859
Node1	Chromosome	HL77S_00534	lpp0552	lpp0552		argR			ko:K03402					ko00000,ko03000		Arginine repressor	Regulates arginine biosynthesis genes	NE	NE	NE	GD	-1.21	0.2504	-2.12	0.4883	1.4	0.3471
Node1	Chromosome	HL77S_00535	lpp0553	lpp0553	lpg0491	fliY_1			ko:K02030		M00236			ko00000,ko00002,ko02000	3.A.1.3	Amino acid ABC transporter substrate-binding protein	Similar to putative glutamine-binding periplasmic protein precursor; Belongs to the bacterial solute-binding protein 3 family;	NE	NE	NE	NE	-1.21	0.1121	-0.4	0.495	-0.11	0.8672
Node1	Chromosome	HL77S_00536	lpp0554	lpp0554	lpg0492	artQ			ko:K02029		M00236			ko00000,ko00002,ko02000	3.A.1.3	Arginine transport system permease protein ArtQ	Similar to amino acid ABC transporter permease	NE	NE	NE	NE	-1.2	0.0272	-0.19	0.7326	0.02	0.9669
Node1	Chromosome	HL77S_00537	lpp0555	lpp0555	lpg0493	glnQ		3.6.3.21	ko:K02028		M00236			ko00000,ko00002,ko01000,ko02000	3.A.1.3	Similar to amino acid (glutamine) ABC transporter (ATP-binding protein)		NE	NE	NE	GA	-1.2	0.0782	0.22	0.7941	0.57	0.399
Node1	Chromosome	HL77S_00538	lpp0556	lpp0556	lpg0494	argG		6.3.4.5	ko:K01940	ko00220,ko00250,ko01100,ko01110,ko01130,ko01230,ko05418,map00220,map00250,map01100,map01110,map01130,map01230,map05418	M00029,M00844,M00845	R01954	RC00380,RC00629	ko00000,ko00001,ko00002,ko01000,ko04147		argG Argininosuccinate synthase		NE	NE	NE	GA	-1.2	0.5553	-0.07	0.8649	0.2	0.6159
Node1	Chromosome	HL77S_00539	lpp0557	lpp0557	lpg0495	argH		4.3.2.1	ko:K01755	ko00220,ko00250,ko01100,ko01110,ko01130,ko01230,map00220,map00250,map01100,map01110,map01130,map01230	M00029,M00844,M00845	R01086	RC00445,RC00447	ko00000,ko00001,ko00002,ko01000,ko04147		argH Argininosuccinate lyase		NE	NE	NE	NE	-1.2	0.0559	0.76	0.4724	-0.21	0.5621
Node1	Chromosome	HL77S_00540	lpp0558	lpp0558	lpg0496	argF		2.1.3.3	ko:K00611	ko00220,ko01100,ko01110,ko01130,ko01230,map00220,map01100,map01110,map01130,map01230	M00029,M00844	R01398	RC00096	ko00000,ko00001,ko00002,ko01000		argF Ornithine carbamoyltransferase		NE	NE	NE	NE	-1.2	0.0595	0.32	0.5104	0.54	0.2701
Node1	Chromosome	HL77S_00541	lpp0559	lpp0559	lpg0497	add_2		3.5.4.4	ko:K01488	ko00230,ko01100,ko05340,map00230,map01100,map05340		R01560,R02556	RC00477	ko00000,ko00001,ko01000		Similar to adenosine deaminase		NE	NE	NE	NE	-1.2	0.0389	0.14	0.764	0.67	0.1757
Node1	Chromosome	HL77S_00542	lpp0560	lpp0560	lpg0498				ko:K01999	ko02010,ko02024,map02010,map02024	M00237			ko00000,ko00001,ko00002,ko02000	3.A.1.4	leucine binding	Similar to ABC-type branched-chain amino acid transport systems, periplasmic component	NE	NE	NE	NE	-1.2	0.1392	0.11	0.8297	-0.26	0.6298
Node1	Chromosome	HL77S_00543	lpp0561	lpp0561	lpg0499	ctpB		3.4.21.102	ko:K03797					ko00000,ko01000,ko01002		Similar to carboxy-terminal protease family protein	Belongs to the peptidase S41A family	NE	NE	NE	GA	-1.18	0.0406	-0.24	0.7577	0.49	0.5071
Node1	Chromosome	HL77S_00544	lpp0562	lpp0562	lpg0500	envC										Murein hydrolase activator EnvC	Similar to membrane-bound metallopeptidase	NE	NE	NE	NE	-1.18	0.0465	-1.48	0.0614	-1.34	0.1022
Node1	Chromosome	HL77S_00545	lpp0563	lpp0563	lpg0501	gpmI		5.4.2.12	ko:K15633	ko00010,ko00260,ko00680,ko01100,ko01110,ko01120,ko01130,ko01200,ko01230,map00010,map00260,map00680,map01100,map01110,map01120,map01130,map01200,map01230	M00001,M00002,M00003	R01518	RC00536	ko00000,ko00001,ko00002,ko01000		2,3-bisphosphoglycerate-independent phosphoglycerate mutase	Catalyzes the interconversion of 2-phosphoglycerate and 3-phosphoglycerate	E	E	E	E	-1.18	0.027	0	1	0	1
Node1	Chromosome	HL77S_00546	lpp0564	lpp0564														NE	NE	NE	NE	-1.18	0.1911	-0.12	0.8833	0.27	0.6941
Node1	Chromosome	HL77S_00547	lpp0565	lpp0565	lpg0502											phosphatidylcholine-hydrolyzing phospholipase	Putative phospholipase C	NE	NE	NE	NE	-1.18	0.0705	0.36	0.4338	-0.55	0.2747
Node1	Chromosome	HL77S_00548																S	S	NE	NE	-1.17	0.0773	0.6	0.4463	-0.25	0.7501
Node1	Chromosome	HL77S_00549	lpp0566	lpp0566	lpg0503	uppS	GO:0002094,GO:0003674,GO:0003824,GO:0004659,GO:0005575,GO:0005622,GO:0005623,GO:0005737,GO:0005829,GO:0006066,GO:0006629,GO:0006720,GO:0008150,GO:0008152,GO:0008299,GO:0008610,GO:0009058,GO:0009987,GO:0016093,GO:0016094,GO:0016740,GO:0016765,GO:0044237,GO:0044238,GO:0044249,GO:0044255,GO:0044281,GO:0044283,GO:0044424,GO:0044444,GO:0044464,GO:0046165,GO:0071704,GO:1901576,GO:1901615,GO:1901617	2.5.1.31	ko:K00806	ko00900,ko01110,map00900,map01110		R06447	RC00279,RC02839	ko00000,ko00001,ko01000,ko01006		Ditrans,polycis-undecaprenyl-diphosphate synthase ((2E,6E)-farnesyl-diphosphate specific)	Catalyzes the sequential condensation of isopentenyl diphosphate (IPP) with (2E,6E)-farnesyl diphosphate (E,E-FPP) to yield (2Z,6Z,10Z,14Z,18Z,22Z,26Z,30Z,34E,38E)-undecaprenyl diphosphate (di-trans,octa-cis-UPP). UPP is the precursor of glycosyl carrier lipid in the biosynthesis of bacterial cell wall polysaccharide components such as peptidoglycan and lipopolysaccharide	E	E	E	E	-1.17	0.0268	0	1	0	1
Node1	Chromosome	HL77S_00550	lpp0567	lpp0567	lpg0504	cdsA		2.7.7.41	ko:K00981	ko00564,ko01100,ko01110,ko04070,map00564,map01100,map01110,map04070	M00093	R01799	RC00002	ko00000,ko00001,ko00002,ko01000		cdsA phosphatidate cytidylyltransferase		U	U	E	E	-1.17	0.1753	-3.28	1	-1.65	1
Node1	Chromosome	HL77S_00551	lpp0568	lpp0568	lpg0505	ecfE			ko:K11749	ko02024,ko04112,map02024,map04112				ko00000,ko00001,ko01000,ko01002		Zinc metalloprotease	Similar to putative membrane-associated Zn-dependent protease EcfE	NE	U	NE	GD	-1.17	0.1515	-3.31	0.0045	-2.72	0.0183
Node1	Chromosome	HL77S_00552	lpp0569	lpp0569	lpg0506	bamA			ko:K07277					ko00000,ko02000,ko03029	1.B.33	Outer membrane protein assembly factor BamA	Part of the outer membrane protein assembly complex, which is involved in assembly and insertion of beta-barrel proteins into the outer membrane	U	U	E	E	-1.17	0.0106	0.05	0.9967	-4.34	0.1685
Node1	Chromosome	HL77S_00553	lpp0570	lpp0570	lpg0507	skp			ko:K06142					ko00000		Similar to putative outer membrane proteins	Belongs to the skp family	NE	U	GD	E	-1.17	0.0883	0	1	-0.07	1
Node1	Chromosome	HL77S_00554	lpp0571	lpp0571	lpg0508	lpxD_1	GO:0003674,GO:0003824,GO:0005975,GO:0006629,GO:0006643,GO:0006644,GO:0006664,GO:0006793,GO:0006796,GO:0008150,GO:0008152,GO:0008610,GO:0008654,GO:0009058,GO:0009245,GO:0009247,GO:0009311,GO:0009312,GO:0009987,GO:0016051,GO:0016740,GO:0016746,GO:0019637,GO:0044237,GO:0044238,GO:0044249,GO:0044255,GO:0046467,GO:0046493,GO:0071704,GO:0090407,GO:1901135,GO:1901137,GO:1901269,GO:1901271,GO:1901576,GO:…	2.3.1.191	ko:K02536	ko00540,ko01100,map00540,map01100	M00060	R04550	RC00039,RC00166	ko00000,ko00001,ko00002,ko01000,ko01005		lpxD2 UDP-3-O-[3-hydroxymyristoyl] glucosamine N-acyltransferase		NE	NE	GA	GA	-1.17	0.0031	-0.16	0.78	0.17	0.7729
Node1	Chromosome	HL77S_00555	lpp0572	lpp0572	lpg0510	fabZ		4.2.1.59	ko:K02372	ko00061,ko00780,ko01100,ko01212,map00061,map00780,map01100,map01212	M00083,M00572	R04428,R04535,R04537,R04544,R04568,R04954,R04965,R07764,R10117,R10121	RC00831,RC01095	ko00000,ko00001,ko00002,ko01000,ko01004		3-hydroxyacyl-[acyl-carrier-protein] dehydratase FabZ	Involved in unsaturated fatty acids biosynthesis. Catalyzes the dehydration of short chain beta-hydroxyacyl-ACPs and long chain saturated and unsaturated beta-hydroxyacyl-ACPs	U	E	E	E	-1.16	0.2215	0	1	0	1
Node1	Chromosome	HL77S_00556	lpp0573	lpp0573	lpg0511	lpxA_1		2.3.1.129	ko:K00677	ko00540,ko01100,ko01503,map00540,map01100,map01503	M00060	R04567	RC00039,RC00055	ko00000,ko00001,ko00002,ko01000,ko01005		Acyl-[acyl-carrier-protein]--UDP-N-acetylglucosamine O-acyltransferase	Involved in the biosynthesis of lipid A, a phosphorylated glycolipid that anchors the lipopolysaccharide to the outer membrane of the cell	E	E	E	E	-1.16	0.1103	0.27	1	6.62	1
Node1	Chromosome	HL77S_00557	lpp0574	lpp0574	lpg0512	crcB			ko:K06199					ko00000,ko02000	1.A.43.1,1.A.43.2,1.A.43.3	Putative fluoride ion transporter CrcB	Important for reducing fluoride concentration in the cell, thus reducing its toxicity	NE	NE	NE	NE	-1.16	0.0236	0.27	0.7504	-0.54	0.4324
Node1	Chromosome	HL77S_00558	lpp0575	lpp0575	lpg0513	serS		6.1.1.11	ko:K01875	ko00970,map00970	M00359,M00360	R03662,R08218	RC00055,RC00523	ko00000,ko00001,ko00002,ko01000,ko01007,ko03016		Serine--tRNA ligase	Catalyzes the attachment of serine to tRNA(Ser). Is also able to aminoacylate tRNA(Sec) with serine, to form the misacylated tRNA L-seryl-tRNA(Sec), which will be further converted into selenocysteinyl-tRNA(Sec)	E	E	E	E	-1.15	0.0974	0.94	0.7486	-2.5	0.9243
Node1	Chromosome	HL77S_00559		lpp0576												Catalyzes the phosphorylation of the 3'-hydroxyl group of dephosphocoenzyme A to form coenzyme A		NE	NE	NE	NE	-1.15	0.4616	-1.33	0.7977	-0.11	0.8516
Node1	Chromosome	HL77S_00560	lpp0577	lpp0577														NE	NE	NE	NE	-1.15	0.0388	-0.05	0.9559	1.1	0.416
Node1	Chromosome	HL77S_00561	lpp0578	lpp0578	lpg0515											Phytanoyl-CoA dioxygenase	Weakly similar to eukaryotic phytanoyl coA dioxygenase	NE	NE	NE	NE	-1.15	0.0412	0.84	0.3537	0.15	0.8246
Node1	Chromosome	HL77S_00562	lpp0579	lpp0579	lpg0516											Methyltransferase domain		NE	NE	NE	NE	-1.15	0.0373	-0.05	0.9324	-0.2	0.7855
Node1	Chromosome	HL77S_00563	lpp0580	lpp0580	lpg0517	ytbE										Putative oxidoreductase YtbE	Similar to oxidoreductase,aldo/keto reductase family,related to diketogulonate reductase	NE	NE	NE	NE	-1.15	0.0614	-0.11	0.8545	0.28	0.6052
Node1	Chromosome	HL77S_00564	lpp0581	lpp0581	lpg0518													NE	NE	NE	NE	-1.13	0.0012	-0.06	0.9304	-0.15	0.8076
Node1	Chromosome	HL77S_00565	lpp0583	lpp0583														NE	NE	NE	NE	-1.12	0.1575	-0.16	0.8392	-0.01	0.9845
Node1	Chromosome	HL77S_00566	lpp0584	lpp0584	lpg0520											Ubiquinone biosynthesis methyltransferase UbiE	Similar to methyltransferase	NE	NE	NE	NE	-1.12	0.0501	0.54	0.4661	0.97	0.2062
Node1	Chromosome	HL77S_00567	lpp0585	lpp0585	lpg0521											AAA domain	Similar to adenosine phosphosulfate (APS) kinase	NE	NE	NE	NE	-1.12	0.1703	0.95	0.2124	0.38	0.5458
Node1	Chromosome	HL77S_00568	lpp0586	lpp0586	lpg0522											Similar to acetyltransferase, GNAT family		NE	NE	NE	NE	-1.12	0.2901	0.38	0.7174	0.23	0.7789
Node1	Chromosome	HL77S_00569	lpp0587	lpp0587												Serine/threonine protein kinase	Weakly similar to C.burnetii hypothetical protein	NE	NE	NE	NE	-1.12	0.0437	0.18	0.6319	0.5	0.2837
Node1	Chromosome	HL77S_00570	lpp0588	lpp0588		fosA_2										Glutathione transferase FosA	Similar to P.aeruginosa probable fosfomycin resistance protein	NE	NE	NE	GA	-1.12	0.1134	0.03	0.9589	0.57	0.4195
Node1	Chromosome	HL77S_00571	lpp0589	lpp0589	lpg0523	aacA-aphD										Bifunctional AAC/APH	Similar to aminoglycoside 6'-N-acetyltransferase	NE	NE	NE	GA	-1.11	0.0361	-0.02	0.9806	0.1	0.9055
Node1	Chromosome	HL77S_00572														tRNA-Pro(cgg)		S	S	NE	GA	-1.11	0.0684	1.2	0.8532	-1.31	0.8571
Node1	Chromosome	HL77S_00573	lpp0590	lpp0590	lpg0525	lvgA										Unknown virulence protein		NE	NE	GD	NE	-1.11	0.4487	-0.42	0.4982	0.24	0.6757
Node1	Chromosome	HL77S_00574	lpp0591	lpp0591	lpg0526											RDD family		NE	NE	NE	NE	-1.1	0.3844	-0.14	0.8243	0.55	0.419
Node1	Chromosome	HL77S_00575	lpp0592	lpp0592	lpg0527											HDOD domain protein		NE	NE	NE	NE	-1.1	0.0155	0.48	0.3804	0.61	0.4161
Node1	Chromosome	HL77S_00576	lpp0593	lpp0593	lpg0528	sdhC	GO:0005575,GO:0005623,GO:0005886,GO:0016020,GO:0044464,GO:0071944		ko:K00241	ko00020,ko00190,ko00650,ko00720,ko01100,ko01110,ko01120,ko01130,ko01200,map00020,map00190,map00650,map00720,map01100,map01110,map01120,map01130,map01200	M00009,M00011,M00149,M00173,M00374,M00376	R02164	RC00045	ko00000,ko00001,ko00002		sdhC succinate dehydrogenase cytochrome b556 subunit		E	E	E	E	-1.1	0.2235	0.05	1	0.07	1
Node1	Chromosome	HL77S_00577	lpp0594	lpp0594	lpg0529	sdhD			ko:K00242	ko00020,ko00190,ko00650,ko00720,ko01100,ko01110,ko01120,ko01130,ko01200,map00020,map00190,map00650,map00720,map01100,map01110,map01120,map01130,map01200	M00009,M00011,M00149,M00173	R02164	RC00045	ko00000,ko00001,ko00002		Succinate dehydrogenase hydrophobic membrane anchor subunit	Membrane-anchoring subunit of succinate dehydrogenase (SDH)	E	E	E	E	-1.1	0.1658	0	1	0	1
Node1	Chromosome	HL77S_00578	lpp0595	lpp0595	lpg0530	sdhA_1	GO:0000104,GO:0003674,GO:0003824,GO:0005575,GO:0005622,GO:0005623,GO:0005886,GO:0006082,GO:0006091,GO:0006099,GO:0006101,GO:0008150,GO:0008152,GO:0009055,GO:0009060,GO:0009061,GO:0009987,GO:0015980,GO:0016020,GO:0016491,GO:0016627,GO:0016999,GO:0017144,GO:0019752,GO:0022900,GO:0032991,GO:0043436,GO:0044237,GO:0044238,GO:0044281,GO:0044424,GO:0044425,GO:0044459,GO:0044464,GO:0045273,GO:0045274,GO:…	1.3.5.1,1.3.5.4	ko:K00239	ko00020,ko00190,ko00650,ko00720,ko01100,ko01110,ko01120,ko01130,ko01200,ko05134,map00020,map00190,map00650,map00720,map01100,map01110,map01120,map01130,map01200,map05134	M00009,M00011,M00149,M00173,M00374,M00376	R02164	RC00045	ko00000,ko00001,ko00002,ko01000		sdhA2 succinate dehydrogenase flavoprotein subunit		E	E	E	E	-1.1	0.1888	0	1	0	1
Node1	Chromosome	HL77S_00579	lpp0596	lpp0596	lpg0531	sdhB	GO:0000104,GO:0003674,GO:0003824,GO:0005575,GO:0005622,GO:0005623,GO:0005886,GO:0006082,GO:0006091,GO:0006099,GO:0006101,GO:0008150,GO:0008152,GO:0009055,GO:0009060,GO:0009987,GO:0015980,GO:0016020,GO:0016491,GO:0016627,GO:0016999,GO:0017144,GO:0019752,GO:0022900,GO:0022904,GO:0032991,GO:0043436,GO:0044237,GO:0044238,GO:0044281,GO:0044424,GO:0044425,GO:0044459,GO:0044464,GO:0045273,GO:0045274,GO:…	1.3.5.1,1.3.5.4	ko:K00240	ko00020,ko00190,ko00650,ko00720,ko01100,ko01110,ko01120,ko01130,ko01200,map00020,map00190,map00650,map00720,map01100,map01110,map01120,map01130,map01200	M00009,M00011,M00149,M00173,M00374,M00376	R02164	RC00045	ko00000,ko00001,ko00002,ko01000		sdhB2 succinate dehydrogenase iron sulfur protein		E	E	E	E	-1.09	0.8698	0.48	1	-1.08	1
Node1	Chromosome	HL77S_00580	lpp0597	lpp0597	lpg0532	sucA	GO:0003674,GO:0003824,GO:0004591,GO:0005575,GO:0005622,GO:0005623,GO:0005737,GO:0005829,GO:0006082,GO:0006091,GO:0006099,GO:0006101,GO:0008150,GO:0008152,GO:0009060,GO:0009987,GO:0015980,GO:0016491,GO:0016624,GO:0016903,GO:0016999,GO:0017144,GO:0019752,GO:0032991,GO:0043436,GO:0044237,GO:0044238,GO:0044281,GO:0044424,GO:0044444,GO:0044464,GO:0045239,GO:0045240,GO:0045252,GO:0045333,GO:0055114,GO:…	1.2.4.2	ko:K00164	ko00020,ko00310,ko00380,ko01100,ko01110,ko01120,ko01130,ko01200,map00020,map00310,map00380,map01100,map01110,map01120,map01130,map01200	M00009,M00011,M00032	R00621,R01933,R01940,R03316,R08549	RC00004,RC00027,RC00627,RC02743,RC02833,RC02883	br01601,ko00000,ko00001,ko00002,ko01000		sucA 2-oxoglutarate dehydrogenase E1 subunit		E	E	E	E	-1.09	0.2339	-0.01	1	0	1
Node1	Chromosome	HL77S_00581	lpp0598	lpp0598	lpg0533	sucB		2.3.1.61	ko:K00658	ko00020,ko00310,ko01100,ko01110,ko01120,ko01130,ko01200,map00020,map00310,map01100,map01110,map01120,map01130,map01200	M00009,M00011,M00032	R02570,R02571,R08549	RC00004,RC02727,RC02833	br01601,ko00000,ko00001,ko00002,ko01000		Dihydrolipoyllysine-residue succinyltransferase component of 2-oxoglutarate dehydrogenase complex	The 2-oxoglutarate dehydrogenase complex catalyzes the overall conversion of 2-oxoglutarate to succinyl-CoA and CO(2)	E	E	E	E	-1.09	0.0283	0	1	0	1
Node1	Chromosome	HL77S_00582	lpp0599	lpp0599	lpg0534	sucC		6.2.1.5	ko:K01903	ko00020,ko00640,ko00660,ko00720,ko01100,ko01110,ko01120,ko01130,ko01200,map00020,map00640,map00660,map00720,map01100,map01110,map01120,map01130,map01200	M00009,M00011,M00173,M00374,M00620	R00405,R02404	RC00004,RC00014	ko00000,ko00001,ko00002,ko01000		Succinate--CoA ligase [ADP-forming] subunit beta	Succinyl-CoA synthetase functions in the citric acid cycle (TCA), coupling the hydrolysis of succinyl-CoA to the synthesis of either ATP or GTP and thus represents the only step of substrate-level phosphorylation in the TCA. The beta subunit provides nucleotide specificity of the enzyme and binds the substrate succinate, while the binding sites for coenzyme A and phosphate are found in the alpha …	E	E	E	E	-1.09	0.6749	0	1	-1.08	1
Node1	Chromosome	HL77S_00583	lpp0600	lpp0600	lpg0535	sucD		6.2.1.5	ko:K01902	ko00020,ko00640,ko00660,ko00720,ko01100,ko01110,ko01120,ko01130,ko01200,map00020,map00640,map00660,map00720,map01100,map01110,map01120,map01130,map01200	M00009,M00011,M00173,M00374,M00620	R00405,R02404	RC00004,RC00014	ko00000,ko00001,ko00002,ko01000		Succinate--CoA ligase [ADP-forming] subunit alpha	Succinyl-CoA synthetase functions in the citric acid cycle (TCA), coupling the hydrolysis of succinyl-CoA to the synthesis of either ATP or GTP and thus represents the only step of substrate-level phosphorylation in the TCA. The alpha subunit of the enzyme binds the substrates coenzyme A and phosphate, while succinate binding and nucleotide specificity is provided by the beta subunit	E	E	E	E	-1.09	0.2084	1.27	1	-4.62	0.7537
Node1	Chromosome	HL77S_00584	lpp0601	lpp0601	lpg0536	pdxH	GO:0003674,GO:0003824,GO:0004733,GO:0006081,GO:0006725,GO:0006732,GO:0006766,GO:0006767,GO:0006793,GO:0006796,GO:0006807,GO:0008150,GO:0008152,GO:0009058,GO:0009108,GO:0009110,GO:0009987,GO:0016491,GO:0016638,GO:0016641,GO:0017144,GO:0018130,GO:0019438,GO:0019637,GO:0034641,GO:0042364,GO:0042816,GO:0042819,GO:0042822,GO:0042823,GO:0044237,GO:0044249,GO:0044271,GO:0044281,GO:0044283,GO:0046184,GO:…	1.4.3.5	ko:K00275	ko00750,ko01100,ko01120,map00750,map01100,map01120	M00124	R00277,R00278,R01710,R01711	RC00048,RC00116	ko00000,ko00001,ko00002,ko01000		Pyridoxine/pyridoxamine 5'-phosphate oxidase	Catalyzes the oxidation of either pyridoxine 5'- phosphate (PNP) or pyridoxamine 5'-phosphate (PMP) into pyridoxal 5'-phosphate (PLP)	E	E	E	E	-1.09	0.1911	0	1	0	1
Node1	Chromosome	HL77S_00585	lpp0602	lpp0602	lpg0537, lpg0538lpg0537	letE										letE transmission trait enhancer protein LetE		NE	NE	NE	GA	-1.08	0.0267	0.7	0.3007	1.33	0.1624
Node1	Chromosome	HL77S_00586	lpp0603	lpp0603	lpg0539											SseB protein N-terminal domain		NE	NE	NE	GD	-1.08	0.0551	0.38	0.7618	1.2	0.1717
Node1	Chromosome	HL77S_00587	lpp0604	lpp0604	lpg0540	sauU_1										Putative sulfoacetate transporter SauU	Similar to putative transport proteins	NE	E	GD	E	-1.08	0.0005	1.46	0.3231	-0.02	0.969
Node1	Chromosome	HL77S_00588	lpp0605	lpp0605	lpg0541											Bacterial protein of uncharacterised function (DUF945)	C-terminal part similar to unknown virulence protein	NE	NE	NE	NE	-1.08	0.0616	-0.51	0.5111	1.33	0.4414
Node1	Chromosome	HL77S_00589	lpp0606	lpp0606	lpg0542	fis_1			ko:K03557	ko05111,map05111				ko00000,ko00001,ko03000,ko03036,ko03400		Hin recombinational enhancer-binding protein	Similar to DNA-binding proteins Fis; Belongs to the transcriptional regulatory Fis family;	U	E	E	GD	-1.08	0.0778	-2.55	0.4926	-3.53	0.1409
Node1	Chromosome	HL77S_00590	lpp0607	lpp0607	lpg0543	prs		2.7.6.1	ko:K00948	ko00030,ko00230,ko01100,ko01110,ko01120,ko01130,ko01200,ko01230,map00030,map00230,map01100,map01110,map01120,map01130,map01200,map01230	M00005	R01049	RC00002,RC00078	ko00000,ko00001,ko00002,ko01000		Ribose-phosphate pyrophosphokinase	Involved in the biosynthesis of the central metabolite phospho-alpha-D-ribosyl-1-pyrophosphate (PRPP) via the transfer of pyrophosphoryl group from ATP to 1-hydroxyl of ribose-5-phosphate (Rib-5-P); Belongs to the ribose-phosphate pyrophosphokinase family. Class I subfamily;	E	E	E	E	-1.07	0.2504	0.1	1	-0.07	1
Node1	Chromosome	HL77S_00591														tRNA-Gln(ttg)		S	S	NE	NE	-1.07	0.3888	0	1	0	1
Node1	Chromosome	HL77S_00592	lpp0608	lpp0608	lpg0547	lolB			ko:K02494					ko00000		Outer-membrane lipoprotein LolB	Plays a critical role in the incorporation of lipoproteins in the outer membrane after they are released by the LolA protein	NE	E	GD	E	-1.07	0.0995	-0.1	1	-4.14	0.7447
Node1	Chromosome	HL77S_00593	lpp0609	lpp0609	lpg0548	coaD		2.7.7.3	ko:K00954	ko00770,ko01100,map00770,map01100	M00120	R03035	RC00002	ko00000,ko00001,ko00002,ko01000		Phosphopantetheine adenylyltransferase	Reversibly transfers an adenylyl group from ATP to 4'- phosphopantetheine, yielding dephospho-CoA (dPCoA) and pyrophosphate; Belongs to the bacterial CoaD family;	U	E	GD	E	-1.07	0.1362	2.54	0.4406	-0.27	0.9366
Node1	Chromosome	HL77S_00594	lpp0610	lpp0610	lpg0549	ggt		2.3.2.2,3.4.19.13	ko:K00681	ko00430,ko00460,ko00480,ko01100,map00430,map00460,map00480,map01100		R00494,R01262,R01687,R03867,R03916,R03970,R03971,R04935	RC00064,RC00090,RC00096	ko00000,ko00001,ko01000,ko01002		Similar to Gamma-glutamyltranspeptidase		NE	NE	NE	NE	-1.07	0.0449	-1.51	0.0006	-0.1	0.763
Node1	Chromosome	HL77S_00595	lpp0611	lpp0611	lpg0550	puuB										Gamma-glutamylputrescine oxidoreductase	Weakly similar to D-amino acid dehydrogenase, C-terminal cAMP binding motif	NE	NE	NE	NE	-1.07	0.0593	-0.03	0.9532	0.32	0.4816
Node1	Chromosome	HL77S_00596	lpp0612	lpp0612	lpg0551	plsC		2.3.1.51	ko:K00655	ko00561,ko00564,ko01100,ko01110,map00561,map00564,map01100,map01110	M00089	R02241,R09381	RC00004,RC00037,RC00039	ko00000,ko00001,ko00002,ko01000,ko01004		Similar to 1-acyl-sn-glycerol-3-phosphate acyltransferase		E	E	E	E	-1.06	0.1466	0.03	1	0	1
Node1	Chromosome	HL77S_00597	lpp0613	lpp0613	lpg0552	sugE			ko:K11741					ko00000,ko02000	2.A.7.1	Quaternary Ammonium compound-resistance protein SugE	Similar to suppressor of groEL	NE	NE	NE	NE	-1.06	0.1511	1.09	0.6175	0.09	0.8985
Node1	Chromosome	HL77S_00598	lpp0614	lpp0614	lpg0554	dinP		2.7.7.7	ko:K02346					ko00000,ko01000,ko03400		DNA polymerase IV	Poorly processive, error-prone DNA polymerase involved in untargeted mutagenesis. Copies undamaged DNA at stalled replication forks, which arise in vivo from mismatched or misaligned primer ends. These misaligned primers can be extended by PolIV. Exhibits no 3'-5' exonuclease (proofreading) activity. May be involved in translesional synthesis, in conjunction with the beta clamp from PolIII	NE	NE	NE	NE	-1.05	0.1015	-0.21	0.7943	-0.03	0.9758
Node1	Chromosome	HL77S_00599														tRNA-Gly(ccc)		S	S	NE	NE	-1.05	0.076	-0.36	1	-0.87	0.6618
Node1	Chromosome	HL77S_00600	lpp0615	lpp0615	lpg0556											Similar to hypothetical proteins		NE	NE	NE	NE	-1.04	0.2695	0.32	0.6517	-0.3	0.6546
Node1	Chromosome	HL77S_00601	lpp0616	lpp0616	lpg0557	mutM		3.2.2.23,4.2.99.18	ko:K10563	ko03410,map03410				ko00000,ko00001,ko01000,ko03400		Formamidopyrimidine-DNA glycosylase	Involved in base excision repair of DNA damaged by oxidation or by mutagenic agents. Acts as DNA glycosylase that recognizes and removes damaged bases. Has a preference for oxidized purines, such as 7,8-dihydro-8-oxoguanine (8-oxoG). Has AP (apurinic/apyrimidinic) lyase activity and introduces nicks in the DNA strand. Cleaves the DNA backbone by beta-delta elimination to generate a single-strand …	NE	NE	NE	NE	-1.04	0.0731	-0.42	0.402	-0.06	0.888
Node1	Chromosome	HL77S_00602	lpp0617	lpp0617														NE	NE	NE	NE	-1.04	0.382	-1.96	0.1417	-1.25	0.3119
Node1	Chromosome	HL77S_00603	lpp0618	lpp0618	lpg0558			1.14.19.1	ko:K00507	ko01040,ko01212,ko03320,ko04152,ko04212,map01040,map01212,map03320,map04152,map04212		R02222	RC00917	ko00000,ko00001,ko01000,ko01004		Similar to fatty acid desaturase		E	E	E	E	-1.04	0.0268	-3.22	0.2394	3.76	0.7564
Node1	Chromosome	HL77S_00604	lpp0619	lpp0619	lpg0559													NE	NE	NE	NE	-1.04	0.1713	0.12	0.8819	0.42	0.6111
Node1	Chromosome	HL77S_00605	lpp0620	lpp0620	lpg0560	fabG_4		1.1.1.36	ko:K00023	ko00630,ko00650,ko01120,ko01200,map00630,map00650,map01120,map01200	M00373	R01779,R01977	RC00103,RC00117	ko00000,ko00001,ko00002,ko01000		3-oxoacyl-[acyl-carrier-protein] reductase FabG	Similar to acetoacetyl-CoA reductase	NE	NE	NE	GA	-1.03	0.061	0.22	0.7011	0.66	0.1998
Node1	Chromosome	HL77S_00606	lpp0621	lpp0621	lpg0561	phbB_2		1.1.1.36	ko:K00023	ko00630,ko00650,ko01120,ko01200,map00630,map00650,map01120,map01200	M00373	R01779,R01977	RC00103,RC00117	ko00000,ko00001,ko00002,ko01000		Similar to acetoacetyl-CoA reductase		NE	NE	NE	NE	-1.03	0.2067	-0.95	0.1215	-0.77	0.2637
Node1	Chromosome	HL77S_00607	lpp0622	lpp0622	lpg0562											PHB/PHA accumulation regulator DNA-binding domain protein	Similar to hypothetical proteins	NE	NE	NE	NE	-1.03	0.0068	0.19	0.8151	0.44	0.5227
Node1	Chromosome	HL77S_00608	lpp0623	lpp0623	lpg0563											Phasin protein		NE	NE	NE	GD	-1.03	0.111	0.79	1	-2.61	0.6131
Node1	Chromosome	HL77S_00609	lpp0624	lpp0624	lpg0564											Similar to hypothetical proteins		NE	NE	NE	NE	-1.03	0.1436	-0.52	0.3348	-0.3	0.6954
Node1	Chromosome	HL77S_00610	lpp0625	lpp0625	lpg0565	spmA			ko:K06373					ko00000		Nucleoside recognition protein	Similar to Bacillus subtilis spore maturation protein A	NE	NE	NE	NE	-1.02	0.0752	-0.27	0.7484	-0.23	0.7803
Node1	Chromosome	HL77S_00611	lpp0626	lpp0626	lpg0566	spmB			ko:K06374					ko00000		Similar to uncharacterized membrane protein	Ssimilar to Bacillus subtilis spore maturation protein B	NE	NE	NE	NE	-1.02	0.4378	0.26	0.6389	-0.2	0.7872
Node1	Chromosome	HL77S_00612	lpp0627	lpp0627	lpg0567	mepM_1										Glycyl-glycine endopeptidase ALE-1	Similar to membrane proteins related to metalloendopeptidases	E	E	E	E	-1.02	0.0953	0.12	0.9216	1.24	0.6071
Node1	Chromosome	HL77S_00613	lpp0628	lpp0628	lpg0568	tyrS	GO:0003674,GO:0003824,GO:0004812,GO:0004831,GO:0005575,GO:0005622,GO:0005623,GO:0005737,GO:0005829,GO:0006082,GO:0006139,GO:0006399,GO:0006520,GO:0006725,GO:0006807,GO:0008150,GO:0008152,GO:0009987,GO:0016070,GO:0016874,GO:0016875,GO:0019752,GO:0034641,GO:0034660,GO:0043038,GO:0043039,GO:0043170,GO:0043436,GO:0044237,GO:0044238,GO:0044281,GO:0044424,GO:0044444,GO:0044464,GO:0046483,GO:0071704,GO:…	6.1.1.1	ko:K01866	ko00970,map00970	M00359,M00360	R02918	RC00055,RC00523	ko00000,ko00001,ko00002,ko01000,ko01007,ko03016,ko03029		Tyrosine--tRNA ligase	Catalyzes the attachment of tyrosine to tRNA(Tyr) in a two-step reaction: tyrosine is first activated by ATP to form Tyr- AMP and then transferred to the acceptor end of tRNA(Tyr); Belongs to the class-I aminoacyl-tRNA synthetase family. TyrS type 2 subfamily;	E	E	E	E	-1.02	0.0575	0	1	0	1
Node1	Chromosome	HL77S_00614														16S ribosomal RNA		NE	NE	NE	GD	-1.02	0.2468	-0.79	0.418	0.73	0.3428
Node1	Chromosome	HL77S_00615														tRNA-Ala(tgc)		S	S	NE	NE	-1.01	0.1328	1.23	1	0.03	1
Node1	Chromosome	HL77S_00616														23S ribosomal RNA		NE	NE	NE	NE	-1.01	0.0736	-1.42	0	-0.61	0.1112
Node1	Chromosome	HL77S_00617														5S ribosomal RNA		S	S	NE	NE	-1.01	0.2045	0.86	0.4837	-1.45	0.5287
Node1	Chromosome	HL77S_00618	lpp0629	lpp0629	lpg0577											UDP-3-O-[3-hydroxymyristoyl] glucosamine N-acyltransferase		NE	NE	NE	NE	-1.01	0.1914	0.36	0.7021	-0.01	0.9891
Node1	Chromosome	HL77S_00619	lpp0630	lpp0630	lpg0578	gor		1.8.1.7	ko:K00383	ko00480,ko04918,map00480,map04918		R00094,R00115	RC00011	ko00000,ko00001,ko01000		gor Glutathione reductase		NE	NE	NE	NE	-1.01	0.1606	0.32	0.6209	-0.27	0.6654
Node1	Chromosome	HL77S_00620	lpp0631	lpp0631	lpg0580	add		3.5.4.4	ko:K01488	ko00230,ko01100,ko05340,map00230,map01100,map05340		R01560,R02556	RC00477	ko00000,ko00001,ko01000		Similar to adenosine deaminase protein		NE	NE	NE	NE	-1	0.1671	0.48	0.4069	0.24	0.6093
Node1	Chromosome	HL77S_00621			lpg0581													S	S	GD	GD	-1	0.0896	3.28	0.8537	0.09	0.9605
Node1	Chromosome	HL77S_00622	lpp0632	lpp0632	lpg0582													NE	NE	NE	NE	-1	0.2294	0.84	0.1948	0.84	0.1794
Node1	Chromosome	HL77S_00623	lpp0633	lpp0633	lpg0583				ko:K03306					ko00000	2.A.20	Similar to phosphate permease		E	U	E	E	-1	0.1955	0.48	1	-0.05	1
Node1	Chromosome	HL77S_00624	lpp0634	lpp0634	lpg0584				ko:K07220					ko00000		Phosphate transport regulator (Distant homolog of PhoU)		U	E	GD	GD	-1	0.0917	2.49	0.8296	0.3	0.688
Node1	Chromosome	HL77S_00625	lpp0635	lpp0635	lpg0585											Type II secretory pathway, component HofQ		NE	NE	NE	NE	-1	0.0818	0.21	0.6948	0.46	0.3639
Node1	Chromosome	HL77S_00626	lpp0636	lpp0636	lpg0586				ko:K07735					ko00000,ko03000		UPF0301 protein A1D14_02925	Belongs to the UPF0301 (AlgH) family	NE	NE	NE	NE	-1	0.1204	0.15	0.8341	0.47	0.5448
Node1	Chromosome	HL77S_00627	lpp0637	lpp0637	lpg0587	yqgF	GO:0000966,GO:0000967,GO:0005575,GO:0005622,GO:0005623,GO:0005737,GO:0005829,GO:0006139,GO:0006364,GO:0006396,GO:0006725,GO:0006807,GO:0008150,GO:0008152,GO:0009987,GO:0010467,GO:0016070,GO:0016072,GO:0022613,GO:0034470,GO:0034471,GO:0034641,GO:0034660,GO:0042254,GO:0043170,GO:0044085,GO:0044237,GO:0044238,GO:0044424,GO:0044444,GO:0044464,GO:0046483,GO:0071704,GO:0071840,GO:0090304,GO:1901360		ko:K07447					ko00000,ko01000		Putative pre-16S rRNA nuclease	Could be a nuclease involved in processing of the 5'-end of pre-16S rRNA	E	E	E	E	-1	0.0641	0	1	0	1
Node1	Chromosome	HL77S_00628	lpp0638	lpp0638	lpg0588	pyrB	GO:0003674,GO:0003824,GO:0004070,GO:0005575,GO:0005622,GO:0005623,GO:0005737,GO:0006139,GO:0006220,GO:0006221,GO:0006725,GO:0006753,GO:0006793,GO:0006796,GO:0006807,GO:0008150,GO:0008152,GO:0009058,GO:0009117,GO:0009165,GO:0009218,GO:0009220,GO:0009259,GO:0009260,GO:0009987,GO:0016740,GO:0016741,GO:0016743,GO:0018130,GO:0019438,GO:0019637,GO:0019693,GO:0034641,GO:0034654,GO:0044237,GO:0044238,GO:…	2.1.3.2	ko:K00609	ko00240,ko00250,ko01100,map00240,map00250,map01100	M00051	R01397	RC00064,RC02850	ko00000,ko00001,ko00002,ko01000		Similar to aspartate carbamoyltransferase	Belongs to the ATCase/OTCase family	NE	NE	NE	NE	-1	0.0845	-0.12	0.7901	-0.04	0.9424
Node1	Chromosome	HL77S_00629	lpp0639	lpp0639	lpg0589													NE	NE	NE	NE	-1	0.1891	0.54	0.3625	-0.4	0.4587
Node1	Chromosome	HL77S_00630	lpp0640	lpp0640	lpg0590	comM			ko:K07391					ko00000		ComM DNA helicase involved in natural transformation		NE	NE	NE	NE	-0.99	0.1733	-3.31	0	-2.69	0
Node1	Chromosome	HL77S_00631	lpp0641	lpp0641	lpg0591	yqiC			ko:K09806					ko00000		Membrane fusogenic activity		NE	NE	NE	E	-0.99	0.0183	-1.64	0.2768	-2.8	0.1124
Node1	Chromosome	HL77S_00632	lpp0642	lpp0642	lpg0592	glnB			ko:K04752					ko00000		glnB Nitrogen regulatory protein		NE	NE	NE	NE	-0.99	0.1824	-0.15	0.8715	-0.22	0.8005
Node1	Chromosome	HL77S_00633	lpp0643	lpp0643	lpg0593	fthC		6.3.3.2	ko:K01934	ko00670,ko01100,map00670,map01100		R02301	RC00183	ko00000,ko00001,ko01000		Similar to 5-formyltetrahydrofolate cyclo-ligase		NE	NE	NE	NE	-0.98	0.1071	0.9	0.3841	-0.59	0.3793
Node1	Chromosome	HL77S_00634	lpp0644	lpp0644	lpg0594													S	S	NE	NE	-0.98	0.2116	0.27	0.7351	0.66	0.7424
Node1	Chromosome	HL77S_00635	lpp0645	lpp0645	lpg0595	pabC		2.6.1.42,4.1.3.38	ko:K00826,ko:K02619	ko00270,ko00280,ko00290,ko00770,ko00790,ko01100,ko01110,ko01130,ko01210,ko01230,map00270,map00280,map00290,map00770,map00790,map01100,map01110,map01130,map01210,map01230	M00019,M00036,M00119,M00570	R01090,R01214,R02199,R05553,R10991	RC00006,RC00036,RC01843,RC02148	ko00000,ko00001,ko00002,ko01000,ko01007		Similar to aminodeoxychorismate lyase (PabC)		NE	NE	NE	NE	-0.98	0.0545	0	0.9974	0.94	0.2516
Node1	Chromosome	HL77S_00636	lpp0646	lpp0646	lpg0596	ydjZ										TVP38/TMEM64 family inner membrane protein YdjZ		NE	NE	NE	NE	-0.97	0.0544	0.29	0.6324	0.05	0.9399
Node1	Chromosome	HL77S_00637	lpp0647	lpp0647	lpg0597	aas		2.3.1.40,6.2.1.20	ko:K05939	ko00071,ko00564,map00071,map00564		R01406,R04864	RC00014,RC00039,RC00041	ko00000,ko00001,ko01000		Bifunctional protein Aas	Similar to 1-acyl-sn-glycerol-3-phosphate acyltransferase	NE	NE	NE	NE	-0.97	0.3064	0.39	0.3445	0.26	0.4492
Node1	Chromosome	HL77S_00638	lpp0648	lpp0648	lpg0598											Protein of unknown function (DUF1499)		NE	NE	NE	NE	-0.97	0.0176	0.67	0.3632	0.11	0.8567
Node1	Chromosome	HL77S_00639	lpp0649	lpp0649														NE	NE	NE	NE	-0.97	0.404	-0.68	0.4075	0.11	0.8831
Node1	Chromosome	HL77S_00640	lpp0650	lpp0650	lpg0599	phbC_1			ko:K03821	ko00650,map00650		R04254	RC00004	ko00000,ko00001,ko01000		Class I poly(R)-hydroxyalkanoic acid synthase	Similar to poly-beta-hydroxybutyrate synthase	NE	NE	NE	NE	-0.97	0.0977	0.2	0.5189	0.68	0.0484
Node1	Chromosome	HL77S_00641	lpp0651	lpp0651	lpg0600	cymR										HTH-type transcriptional regulator CymR		NE	NE	NE	GD	-0.97	0.2814	1	0.3794	-1.3	0.2494
Node1	Chromosome	HL77S_00642	lpp0652	lpp0652	lpg0601	sufB			ko:K09014					ko00000		FeS cluster assembly protein SufB	Similar to ABC transporter, permease component	E	E	E	E	-0.96	0.2326	-0.02	1	-0.05	1
Node1	Chromosome	HL77S_00643	lpp0653	lpp0653	lpg0602	sufC			ko:K09013					ko00000,ko02000		Putative ATP-dependent transporter SufC	Similar to ABC transporter ATP-binding protein	E	E	E	E	-0.96	0.3293	-0.04	1	0	1
Node1	Chromosome	HL77S_00644	lpp0654	lpp0654	lpg0603	sufD			ko:K09015					ko00000		FeS cluster assembly protein SufD	Similar ABC transporter, permease component	E	E	E	E	-0.96	0.2028	0	1	-0.02	1
Node1	Chromosome	HL77S_00645	lpp0655	lpp0655	lpg0604	csd		2.8.1.7,4.4.1.16	ko:K11717	ko00450,ko01100,map00450,map01100		R03599,R11528	RC00961,RC01789,RC02313	ko00000,ko00001,ko01000		Cysteine desulfurase	Catalyzes the removal of elemental sulfur and selenium atoms from L-cysteine, L-cystine, L-selenocysteine, and L- selenocystine to produce L-alanine	E	E	E	E	-0.95	0.2178	0	1	2.35	1
Node1	Chromosome	HL77S_00646	lpp0656	lpp0656	lpg0605	nifU_1			ko:K04488					ko00000		NifU protein family, possibly involved in the formation or repair of [Fe-S] clusters		U	E	E	E	-0.95	0.477	0	1	0	1
Node1	Chromosome	HL77S_00647	lpp0657	lpp0657	lpg0606											FeS assembly SUF system protein		NE	NE	GD	NE	-0.95	0.1808	-4.36	0.874	0.86	0.5578
Node1	Chromosome	HL77S_00648	lpp0658	lpp0658	lpg0607	epmA			ko:K04568					ko00000,ko01000,ko03012		Elongation factor P--(R)-beta-lysine ligase	Similar to putative lysyl-tRNA synthetase	NE	E	GD	E	-0.94	0.276	-0.31	0.8739	0.32	1
Node1	Chromosome	HL77S_00649	lpp0659	lpp0659	lpg0608	rlmM		2.1.1.186	ko:K06968					ko00000,ko01000,ko03009		Ribosomal RNA large subunit methyltransferase M	Similar to methyltransferase	NE	NE	NE	NE	-0.94	0.0783	-0.08	0.9153	0.88	0.468
Node1	Chromosome	HL77S_00650	lpp0660	lpp0660	lpg0609											Similar to a domain of alanyl-tRNA synthetase		NE	NE	NE	NE	-0.94	0.1298	0.02	0.9758	0.17	0.7876
Node1	Chromosome	HL77S_00651	lpp0661	lpp0661	lpg0610	ttuB										Putative tartrate transporter	Similar to major facilitator family transporter	NE	NE	NE	NE	-0.94	0.4163	0.82	0.4001	0.48	0.5267
Node1	Chromosome	HL77S_00652	lpp0662	lpp0662	lpg0611	tlyC_1										Hemolysin C		NE	NE	NE	NE	-0.94	0.0743	-0.22	0.6954	-0.08	0.8957
Node1	Chromosome	HL77S_00653	lpp0663	lpp0663	lpg0612	adhC2			ko:K13979					ko00000,ko01000		Similar to alcohol dehydrogenase		NE	NE	NE	NE	-0.94	0.0305	-0.02	0.9611	0.92	0.2659
Node1	Chromosome	HL77S_00654	lpp0664	lpp0664	lpg0613													NE	NE	NE	GA	-0.94	0.0306	0.34	0.7903	0.79	0.571
Node1	Chromosome	HL77S_00655	lpp0665	lpp0665	lpg0614											Putative RecB family nuclease, TM0106 family		NE	NE	NE	NE	-0.93	0.0534	-0.66	0.651	1.41	0.3725
Node1	Chromosome	HL77S_00656	lpp0666	lpp0666	lpg0615		GO:0003674,GO:0003824,GO:0006464,GO:0006807,GO:0008150,GO:0008152,GO:0009987,GO:0016787,GO:0016810,GO:0016811,GO:0018193,GO:0018206,GO:0019538,GO:0031365,GO:0036211,GO:0042586,GO:0043170,GO:0043412,GO:0043686,GO:0044237,GO:0044238,GO:0044260,GO:0044267,GO:0071704,GO:1901564	3.5.1.88	ko:K01462					ko00000,ko01000		Peptide deformylase	Removes the formyl group from the N-terminal Met of newly synthesized proteins. Requires at least a dipeptide for an efficient rate of reaction. N-terminal L-methionine is a prerequisite for activity but the enzyme has broad specificity at other positions	NE	NE	NE	NE	-0.93	0.0235	0.46	0.5289	0.36	0.6656
Node1	Chromosome	HL77S_00657	lpp0667	lpp0667												Sodium/hydrogen exchanger family protein	Similar to Na+/H+ antiporters	NE	NE	NE	NE	-0.93	0.0865	0.9	0.1154	0	0.9963
Node1	Chromosome	HL77S_00658	lpp0668	lpp0668		ybdK_2			ko:K06048					ko00000,ko01000		Putative glutamate--cysteine ligase 2	ATP-dependent carboxylate-amine ligase which exhibits weak glutamate--cysteine ligase activity	NE	NE	NE	NE	-0.93	0.0524	0.6	0.1713	0.3	0.517
Node1	Chromosome	HL77S_00659	lpp0669	lpp0669												CoA binding domain protein		NE	NE	NE	NE	-0.93	0.119	-0.02	0.9729	-0.19	0.7315
Node1	Chromosome	HL77S_00660	lpp0670	lpp0670		queF		1.7.1.13	ko:K06879	ko00790,ko01100,map00790,map01100		R07605	RC01875	ko00000,ko00001,ko01000,ko03016		NADPH-dependent 7-cyano-7-deazaguanine reductase	Catalyzes the NADPH-dependent reduction of 7-cyano-7- deazaguanine (preQ0) to 7-aminomethyl-7-deazaguanine (preQ1)	NE	NE	NE	NE	-0.93	0.7086	-0.53	0.4354	0.66	0.4666
Node1	Chromosome	HL77S_00661	lpp0671	lpp0671	lpg0617											Similar to L.pneumophila major outer membrane protein		NE	NE	NE	NE	-0.92	0.0226	-0.18	0.8323	-0.07	0.9176
Node1	Chromosome	HL77S_00662	lpp0672	lpp0672	lpg0618	tag		3.2.2.20	ko:K01246	ko03410,map03410				ko00000,ko00001,ko01000,ko03400		DNA-3-methyladenine glycosylase 1	Similar to 3-methyladenine-DNA glycosylase I	NE	NE	NE	NE	-0.92	0.1301	0.61	0.5929	0.26	0.7971
Node1	Chromosome	HL77S_00663	lpp0673	lpp0673	lpg0619				ko:K06996					ko00000		glyoxalase bleomycin resistance protein dioxygenase		NE	NE	NE	NE	-0.92	0.0762	0.81	0.3356	0.84	0.5797
Node1	Chromosome	HL77S_00664	lpp0674	lpp0674	lpg0620											Protein of unknown function (DUF1810)		NE	NE	NE	NE	-0.92	0.2287	0.06	0.8855	0.06	0.8925
Node1	Chromosome	HL77S_00665	lpp0675	lpp0675	lpg0621	sidA										SidA protein substrate of the Dot/Icm transport system		NE	NE	NE	NE	-0.92	0.3791	-1.24	0.419	0.07	0.9508
Node1	Chromosome	HL77S_00666	lpp0676	lpp0676	lpg0622											Similar to probable transmembrane protein		NE	NE	NE	NE	-0.91	0.0917	-0.14	0.7036	0.1	0.7845
Node1	Chromosome	HL77S_00667	lpp0677	lpp0677	lpg0623													NE	NE	NE	GA	-0.91	0.2546	-0.02	0.9715	-0.05	0.9089
Node1	Chromosome	HL77S_00668	lpp0678	lpp0678	lpg0624													NE	NE	NE	GA	-0.9	0.5764	0.73	0.4019	0.13	0.855
Node1	Chromosome	HL77S_00669	lpp0679	lpp0679	lpg0625											Similar to unknown eukaryotic proteins		NE	NE	NE	GA	-0.9	0.1197	0.36	0.618	0.24	0.6214
Node1	Chromosome	HL77S_00670	lpp0680	lpp0680	lpg0626	comEC			ko:K02238		M00429			ko00000,ko00002,ko02044	3.A.11.1,3.A.11.2	ComEC	DNA uptake transmembrane protein	NE	NE	NE	NE	-0.9	0.1657	-2.91	0	-2.53	0
Node1	Chromosome	HL77S_00671	lpp0681	lpp0681	lpg0627	pilE			ko:K02655					ko00000,ko02035,ko02044	3.A.15.2	Putative major pilin subunit	Competence and adherence associated protein -CAP-	NE	NE	NE	NE	-0.89	0.271	-2.93	0.0022	-2.15	0.0088
Node1	Chromosome	HL77S_00672	lpp0682	lpp0682	lpg0628				ko:K02674					ko00000,ko02035,ko02044		Neisseria PilC protein	Weakly similar to type 4 fimbrial biogenesis protein PilY1	NE	NE	NE	GA	-0.89	0.0362	0.33	0.1669	0.25	0.3573
Node1	Chromosome	HL77S_00673	lpp0683	lpp0683	lpg0629				ko:K02673					ko00000,ko02035,ko02044		Similar to Tfp pilus assembly protein PilX		NE	NE	NE	GA	-0.89	0.0944	0.85	0.2007	0.46	0.5025
Node1	Chromosome	HL77S_00674	lpp0684	lpp0684	lpg0630				ko:K02672					ko00000,ko02035,ko02044		Similar to Tfp pilus assembly protein PilW		NE	NE	NE	GA	-0.89	0.1379	0.21	0.662	0.26	0.5401
Node1	Chromosome	HL77S_00675	lpp0685	lpp0685	lpg0631				ko:K02671					ko00000,ko02035,ko02044		Tfp pilus assembly protein PilV	Weakly similar with pre-pilin leader sequence	NE	NE	NE	GA	-0.89	0.2412	1.5	0.4049	1.14	0.3782
Node1	Chromosome	HL77S_00676	lpp0686	lpp0686	lpg0632				ko:K08084					ko00000,ko02044	3.A.15.2	Type II transport protein GspH	Similar to type-4 fimbrial pilin related protein	NE	NE	NE	NE	-0.89	0.0358	0.4	0.4193	0.29	0.5828
Node1	Chromosome	HL77S_00677	lpp0687	lpp0687	lpg0633	pgdA_1										Similar to peptidoglycan GlcNAc deacetylase proteins		NE	NE	NE	NE	-0.88	0.6398	0.18	0.8379	-0.26	0.6728
Node1	Chromosome	HL77S_00678	lpp0688	lpp0688	lpg0634											Substrate of the Dot/Icm secretion system, putative		NE	NE	NE	NE	-0.88	0.1399	1.48	0.7309	1.27	0.6907
Node1	Chromosome	HL77S_00679	lpp0689	lpp0689	lpg0635	arnT_1										Undecaprenyl phosphate-alpha-4-amino-4-deoxy-L-arabinose arabinosyl transferase	Similar to hypothetical proteins	NE	NE	NE	GD	-0.88	0.0125	0.2	0.865	0.21	0.7858
Node1	Chromosome	HL77S_00680	lpp0690	lpp0690	lpg0636	tdk	GO:0003674,GO:0003824,GO:0004797,GO:0005575,GO:0005622,GO:0005623,GO:0005737,GO:0005829,GO:0006139,GO:0006213,GO:0006259,GO:0006725,GO:0006753,GO:0006793,GO:0006796,GO:0006807,GO:0008150,GO:0008152,GO:0009058,GO:0009116,GO:0009117,GO:0009120,GO:0009123,GO:0009124,GO:0009157,GO:0009162,GO:0009165,GO:0009987,GO:0016301,GO:0016310,GO:0016740,GO:0016772,GO:0018130,GO:0019136,GO:0019205,GO:0019206,GO:…	2.7.1.21	ko:K00857	ko00240,ko00983,ko01100,map00240,map00983,map01100		R01567,R02099,R08233	RC00002,RC00017	ko00000,ko00001,ko01000		Similar to thymidine kinase		NE	NE	NE	GA	-0.88	0.2132	-0.61	0.5149	0.05	0.9538
Node1	Chromosome	HL77S_00681	lpp0691	lpp0691	lpg0637	sauU_2										Putative sulfoacetate transporter SauU	Similar to major facilitator family transporter	NE	NE	NE	NE	-0.88	0.1537	0.68	0.4679	1.01	0.1206
Node1	Chromosome	HL77S_00682	lpp0692	lpp0692	lpg0638	exuT										Hexuronate transporter	Similar to major facilitator family transporter	U	E	GD	E	-0.88	0.1513	2.96	0.501	2.79	0.3801
Node1	Chromosome	HL77S_00683	lpp0693	lpp0693	lpg0639	deoB		5.4.2.7	ko:K01839	ko00030,ko00230,map00030,map00230		R01057,R02749	RC00408	ko00000,ko00001,ko01000		Phosphopentomutase	Phosphotransfer between the C1 and C5 carbon atoms of pentose; Belongs to the phosphopentomutase family;	E	E	E	E	-0.87	0.3799	0.79	0.6179	1.3	0.3169
Node1	Chromosome	HL77S_00684	lpp0694	lpp0694	lpg0640	hslV		3.4.25.2	ko:K01419					ko00000,ko01000,ko01002		ATP-dependent protease subunit HslV	Protease subunit of a proteasome-like degradation complex believed to be a general protein degrading machinery	U	E	E	E	-0.87	0.0065	1.09	1	0	1
Node1	Chromosome	HL77S_00685	lpp0695	lpp0695	lpg0641	hslU			ko:K03667					ko00000,ko03110		ATP-dependent protease ATPase subunit HslU	ATPase subunit of a proteasome-like degradation complex; this subunit has chaperone activity. The binding of ATP and its subsequent hydrolysis by HslU are essential for unfolding of protein substrates subsequently hydrolyzed by HslV. HslU recognizes the N-terminal part of its protein substrates and unfolds these before they are guided to HslV for hydrolysis;	U	E	GD	E	-0.87	0.0698	-0.03	1	-2.56	0.493
Node1	Chromosome	HL77S_00686		lpp0696	lpg0642													NE	NE	GD	NE	-0.87	0.3188	0.29	0.5596	-0.23	0.6109
Node1	Chromosome	HL77S_00687	lpp0698	lpp0698	lpg0643	yihY			ko:K07058					ko00000		UPF0761 membrane protein ERS240541_03356	Similar to tRNA processing ribonuclease BN	NE	NE	NE	NE	-0.87	0.0404	-0.17	0.7195	0.25	0.7163
Node1	Chromosome	HL77S_00688	lpp0699	lpp0699		rtxA-1										structural toxin protein RtxA		U	U	GA	GA	-0.86	0.2088	0.14	0.1887	0.33	0.0002
Node1	Chromosome	HL77S_00689	lpp0700		lpg0646	wrbA		1.6.5.2	ko:K03809	ko00130,ko01110,map00130,map01110		R02964,R03643,R03816	RC00819	ko00000,ko00001,ko01000		NAD(P)H dehydrogenase	Similar to flavoprotein WrbA (Trp repressor binding protein); Belongs to the WrbA family;	NE	NE	NE	NE	-0.86	0.3215	-0.75	0.2343	-0.02	0.9836
Node1	Chromosome	HL77S_00690	lpp0701	lpp0701												DNA-cytosine methyltransferase		NE	NE	NE	NE	-0.86	0.0449	-1.47	0.4438	-0.71	0.7082
Node1	Chromosome	HL77S_00691	lpp0702	lpp0702	lpg0648	exoA		3.1.11.2	ko:K01142	ko03410,map03410				ko00000,ko00001,ko01000,ko03400		DNA-(Apurinic or apyrimidinic site) lyase	Similar to exodeoxyribonuclease	NE	NE	NE	NE	-0.86	0.5416	-1.16	0.4464	-0.04	0.9848
Node1	Chromosome	HL77S_00692	lpp0703	lpp0703	lpg0649	xthA		3.1.11.2	ko:K01142	ko03410,map03410				ko00000,ko00001,ko01000,ko03400		Similar to exodeoxyribonuclease III XthA		NE	NE	NE	NE	-0.86	0.3059	1.58	0.025	0.78	0.1169
Node1	Chromosome	HL77S_00693	lpp0704	lpp0704	lpg0650	rpmE			ko:K02909	ko03010,map03010	M00178			br01610,ko00000,ko00001,ko00002,ko03011		50S ribosomal protein L31	Binds the 23S rRNA	U	E	GD	GD	-0.85	0.0662	0	1	0.54	1
Node1	Chromosome	HL77S_00694	lpp0705	lpp0705	lpg0651	maeB		1.1.1.40	ko:K00029	ko00620,ko00710,ko01100,ko01120,ko01200,map00620,map00710,map01100,map01120,map01200	M00169,M00172	R00216	RC00105	ko00000,ko00001,ko00002,ko01000		Similar to NADP-dependent malic enzyme		NE	E	GD	GD	-0.85	0.1348	3.12	0.025	-0.02	0.9693
Node1	Chromosome	HL77S_00695	lpp0706	lpp0706	lpg0652	gudP_2										Putative sulfoacetate transporter SauU	Similar to major facilitator family transporter	E	E	GD	E	-0.85	0.0929	1.08	0.4186	-3.89	0.0513
Node1	Chromosome	HL77S_00696	lpp0707	lpp0707	lpg0653	garP_1										Similar to major facilitator family transporter		E	E	GD	E	-0.85	0.3505	1.25	0.5727	2.44	0.4464
Node1	Chromosome	HL77S_00697	lpp0708	lpp0708	lpg0654	dam		2.1.1.72	ko:K06223	ko03430,map03430				ko00000,ko00001,ko01000,ko02048,ko03032,ko03400		dam DNA adenine methylase		NE	U	NE	GD	-0.85	0.0429	-1.24	0.3621	1.44	0.2489
Node1	Chromosome	HL77S_00698	lpp0709	lpp0709	lpg0655	tyrP_1			ko:K03834					ko00000,ko02000	2.A.42.1.1	Similar to tyrosine-specific transport protein		NE	NE	NE	NE	-0.85	0.1654	0.57	0.2723	0.18	0.6896
Node1	Chromosome	HL77S_00699	lpp0710	lpp0710	lpg0656	tyrP_2			ko:K03834					ko00000,ko02000	2.A.42.1.1	Similar to tyrosine-specific transport protein		NE	NE	NE	NE	-0.85	0.2575	0.06	0.8932	0.66	0.1352
Node1	Chromosome	HL77S_00700	lpp0711	lpp0711	lpg0657	yiaD_2			ko:K12216					ko00000,ko02044	3.A.7.9.1	Putative lipoprotein, similar to other proteins		NE	NE	NE	NE	-0.85	0.3927	-1.21	0.0598	-0.63	0.2715
Node1	Chromosome	HL77S_00701														thiolester hydrolase activity		NE	NE	NE	NE	-0.85	0.2231	0.25	0.3321	-0.05	0.8157
Node1	Chromosome	HL77S_00702	lpp0713	lpp0713	lpg0658				ko:K01993					ko00000		Efflux transporter periplasmic adaptor subunit	Similar to membrane protein; Belongs to the membrane fusion protein (MFP) (TC 8.A.1) family;	NE	NE	NE	NE	-0.84	0.2027	0.63	0.6713	1.02	0.4043
Node1	Chromosome	HL77S_00703	lpp0714	lpp0714	lpg0659	ybhF_1			ko:K01990		M00254			ko00000,ko00002,ko02000	3.A.1	Similar to ABC-type multidrug transport, ATP-binding protein		NE	NE	NE	NE	-0.84	0.1346	0.16	0.728	0.37	0.3792
Node1	Chromosome	HL77S_00704	lpp0715	lpp0715	lpg0660	ybhS										Inner membrane transport permease YbhS	Similar to ABC transporter (permease)	NE	NE	NE	NE	-0.84	0.1745	0.36	0.7321	0.12	0.8156
Node1	Chromosome	HL77S_00705	lpp0718	lpp0718	lpg0661	ybhR_1			ko:K01992		M00254			ko00000,ko00002,ko02000	3.A.1	Inner membrane transport permease YbhR	Similar to putative ABC transporter permease protein, hypothetical start codon	NE	NE	NE	NE	-0.84	0.2665	-0.02	0.9679	0.08	0.8522
Node1	Chromosome	HL77S_00706	lpp0719	lpp0719	lpg0662	oprM_1										Similar to outer membrane efflux protein		NE	NE	NE	GA	-0.84	0.2852	-0.03	0.9557	0.58	0.3038
Node1	Chromosome	HL77S_00707	lpp0720	lpp0720	lpg0663	slt			ko:K08309					ko00000,ko01000,ko01011		Similar to soluble lytic murein transglycosylase		NE	NE	NE	NE	-0.84	0.7364	0	0.9915	0.22	0.441
Node1	Chromosome	HL77S_00708	lpp0721	lpp0721	lpg0664	rpe		5.1.3.1	ko:K01783	ko00030,ko00040,ko00710,ko01100,ko01110,ko01120,ko01130,ko01200,ko01230,map00030,map00040,map00710,map01100,map01110,map01120,map01130,map01200,map01230	M00004,M00007	R01529	RC00540	ko00000,ko00001,ko00002,ko01000		rpe ribulose-phosphate 3-epimerase		E	E	GD	E	-0.83	0.0466	0.57	1	0.78	1
Node1	Chromosome	HL77S_00709	lpp0722	lpp0722	lpg0665				ko:K15977					ko00000		DoxX protein	Predicted membrane protein	NE	NE	NE	NE	-0.83	0.5329	-0.61	0.5305	1.19	0.6975
Node1	Chromosome	HL77S_00710	lpp0723	lpp0723	lpg0666											Putative DNA-binding domain		NE	NE	NE	NE	-0.83	0.0492	-0.39	0.5754	-0.73	0.3375
Node1	Chromosome	HL77S_00711	lpp0724	lpp0724	lpg0667											Belongs to the UPF0276 family		NE	NE	NE	NE	-0.83	0.1907	-0.16	0.7422	-0.53	0.2715
Node1	Chromosome	HL77S_00712	lpp0725	lpp0725	lpg0668, lpg0669lpg0669											Predicted integral membrane protein		NE	NE	NE	NE	-0.82	0.2185	-0.98	0.3378	-0.77	0.3278
Node1	Chromosome	HL77S_00713	lpp0726	lpp0726	lpg0670				ko:K07001					ko00000		Patatin-like phospholipase	Similar to predicted esterae	NE	NE	NE	NE	-0.82	1	0.61	0.4404	0.49	0.6833
Node1	Chromosome	HL77S_00714	lpp0727	lpp0727	lpg0671	ndh		1.6.99.3	ko:K03885	ko00190,map00190				ko00000,ko00001,ko01000		NADH dehydrogenase-like protein SAV0941	Similar to NADH-ubiquinone oxidoreductase	NE	NE	NE	NE	-0.82	0.1896	0.13	0.7839	0.24	0.6011
Node1	Chromosome	HL77S_00715	lpp0728	lpp0728	lpg0672	adc		4.1.1.4	ko:K01574	ko00072,ko00640,ko01100,map00072,map00640,map01100	M00088	R01366	RC00040	ko00000,ko00001,ko00002,ko01000		Similar to acetoacetate decarboxylase		NE	NE	NE	NE	-0.82	0.1619	-0.32	0.5254	0.06	0.8891
Node1	Chromosome	HL77S_00716	lpp0729	lpp0729	lpg0673											Predicted integral membrane protein		NE	NE	NE	GA	-0.82	0.0753	-0.46	0.4894	-0.08	0.9004
Node1	Chromosome	HL77S_00717	lpp0730	lpp0730	lpg0674	cyaA_1		4.6.1.1	ko:K01768	ko00230,ko02025,ko04113,ko04213,map00230,map02025,map04113,map04213	M00695	R00089,R00434	RC00295	ko00000,ko00001,ko00002,ko01000		Similar to adenylate cyclase		NE	NE	NE	NE	-0.82	0.1682	0.02	0.9685	0.17	0.6958
Node1	Chromosome	HL77S_00718	lpp0731	lpp0731	lpg0675											Putative DNA-binding domain		NE	NE	NE	NE	-0.82	0.1916	0.6	0.2645	-1.06	0.0443
Node1	Chromosome	HL77S_00719	lpp0732	lpp0732	lpg0676				ko:K09930					ko00000		Protein of uncharacterised function (DUF692)		NE	NE	NE	NE	-0.82	0.3768	-0.12	0.8205	0.58	0.3248
Node1	Chromosome	HL77S_00720	lpp0733	lpp0733	lpg0677													NE	NE	NE	NE	-0.81	0.0542	-1.38	0.3309	2.36	0.2023
Node1	Chromosome	HL77S_00721	lpp0734	lpp0734	lpg0678	artJ_2			ko:K02030		M00236			ko00000,ko00002,ko02000	3.A.1.3	Similar to amino acid ABC transporter, periplasmic binding protein		NE	NE	NE	NE	-0.81	1	0.32	0.6747	0.62	0.2816
Node1	Chromosome	HL77S_00722	lpp0735	lpp0735	lpg0679	glnE		2.7.7.42,2.7.7.89	ko:K00982					ko00000,ko01000		Bifunctional glutamine synthetase adenylyltransferase/adenylyl-removing enzyme	Involved in the regulation of glutamine synthetase GlnA, a key enzyme in the process to assimilate ammonia. When cellular nitrogen levels are high, the C-terminal adenylyl transferase (AT) inactivates GlnA by covalent transfer of an adenylyl group from ATP to specific tyrosine residue of GlnA, thus reducing its activity. Conversely, when nitrogen levels are low, the N-terminal adenylyl removase (…	NE	NE	NE	NE	-0.81	0.4093	-0.19	0.7425	-0.33	0.5623
Node1	Chromosome	HL77S_00723	lpp0736	lpp0736	lpg0680											2,6-dihydropseudooxynicotine hydrolase		NE	NE	NE	GA	-0.81	0.7396	0.21	0.7538	0.31	0.6602
Node1	Chromosome	HL77S_00724	lpp0737	lpp0737	lpg0681											Putative efflux pump membrane fusion protein		NE	NE	NE	NE	-0.81	0.2771	0.01	0.9866	0.04	0.9664
Node1	Chromosome	HL77S_00725	lpp0738	lpp0738	lpg0682	ybhF_2			ko:K01990		M00254			ko00000,ko00002,ko02000	3.A.1	Putative ABC transporter ATP-binding protein YbhF	Similar to ABC-type multidrug transport system, ATPase component	NE	NE	NE	NE	-0.81	0.3471	0.05	0.9336	-0.36	0.3745
Node1	Chromosome	HL77S_00726	lpp0739	lpp0739	lpg0683	ybhR_2			ko:K01992		M00254			ko00000,ko00002,ko02000	3.A.1	Inner membrane transport permease YbhR	Similar to ABC transporter, permease component	NE	NE	NE	NE	-0.81	0.0763	0.21	0.8205	0.52	0.501
Node1	Chromosome	HL77S_00727	lpp0740	lpp0740	lpg0685	rimO		2.8.4.4	ko:K14441			R10652	RC00003,RC03217	ko00000,ko01000,ko03009		Ribosomal protein S12 methylthiotransferase RimO	Catalyzes the methylthiolation of an aspartic acid residue of ribosomal protein S12; Belongs to the methylthiotransferase family. RimO subfamily;	U	NE	NE	GD	-0.8	0.3727	-1.31	0.0187	1.3	0.02
Node1	Chromosome	HL77S_00728	lpp0741	lpp0741	lpg0686	dsbD/lidC		1.8.1.8	ko:K04084					ko00000,ko01000,ko03110	5.A.1.1	Similar to thiol:disulfide interchange protein DsbD		NE	U	NE	NE	-0.8	0.0009	0.46	0.791	0	0.9981
Node1	Chromosome	HL77S_00729	lpp0742	lpp0742	lpg0687	groES	GO:0003674,GO:0005488,GO:0005515,GO:0006457,GO:0006458,GO:0006950,GO:0006986,GO:0008150,GO:0009987,GO:0010033,GO:0035966,GO:0042221,GO:0043167,GO:0043169,GO:0046872,GO:0050896,GO:0051082,GO:0051084,GO:0051085,GO:0051087,GO:0061077		ko:K04078					ko00000,ko03029,ko03110		10 kDa chaperonin	Binds to Cpn60 in the presence of Mg-ATP and suppresses the ATPase activity of the latter	NE	E	E	E	-0.8	0.2988	0	1	0	1
Node1	Chromosome	HL77S_00730	lpp0743	lpp0743	lpg0688	htpB	GO:0003674,GO:0005488,GO:0005515,GO:0005575,GO:0005622,GO:0005623,GO:0005737,GO:0005829,GO:0006457,GO:0006458,GO:0008150,GO:0009986,GO:0009987,GO:0016465,GO:0018995,GO:0022610,GO:0030430,GO:0032991,GO:0033643,GO:0033644,GO:0033646,GO:0033647,GO:0033648,GO:0033655,GO:0043656,GO:0043657,GO:0043900,GO:0043903,GO:0044174,GO:0044175,GO:0044183,GO:0044215,GO:0044216,GO:0044217,GO:0044218,GO:0044279,GO:…		ko:K04077	ko03018,ko04212,ko04940,ko05134,ko05152,map03018,map04212,map04940,map05134,map05152				ko00000,ko00001,ko03019,ko03029,ko03110,ko04147		60 kDa chaperonin	Prevents misfolding and promotes the refolding and proper assembly of unfolded polypeptides generated under stress conditions; Belongs to the chaperonin (HSP60) family;	E	U	E	E	-0.8	0.1229	0	1	0	1
Node1	Chromosome	HL77S_00731	lpp0744	lpp0744	lpg0689	dps2			ko:K04047					ko00000,ko03036		DNA starvation/stationary phase protection protein	Weakly similar to DNA-binding ferritin-like protein (oxidative damage protectant); Belongs to the Dps family;	NE	NE	NE	NE	-0.8	0.0679	1.3	0.2869	0.93	0.3369
Node1	Chromosome	HL77S_00732	lpp0745	lpp0745	lpg0690											Spermidine synthase		NE	NE	NE	NE	-0.8	0.1689	-0.49	0.237	0.24	0.6245
Node1	Chromosome	HL77S_00733	lpp0746	lpp0746	lpg0691	parE			ko:K02622					ko00000,ko01000,ko02048,ko03032,ko03036		DNA topoisomerase 4 subunit B	Topoisomerase IV is essential for chromosome segregation. It relaxes supercoiled DNA. Performs the decatenation events required during the replication of a circular DNA molecule; Belongs to the type II topoisomerase family. ParE type 1 subfamily;	E	E	E	E	-0.8	0.2915	0.42	1	4.59	1
Node1	Chromosome	HL77S_00734	lpp0747	lpp0747	lpg0692	gsiA			ko:K02031,ko:K02032	ko02024,map02024	M00239			ko00000,ko00001,ko00002,ko02000	3.A.1.5	Glutathione import ATP-binding protein GsiA	Similar to ABC transporter ATP-binding protein	NE	NE	NE	NE	-0.79	0.5522	-0.53	0.2927	0	0.9986
Node1	Chromosome	HL77S_00735	lpp0748	lpp0748	lpg0693											LigA protein(Legionella Infectivity Gene A)		NE	NE	NE	NE	-0.79	0.0227	0.46	0.2469	0.38	0.3165
Node1	Chromosome	HL77S_00736	lpp0749	lpp0749	lpg0694	proS		6.1.1.15	ko:K01881	ko00970,map00970	M00359,M00360	R03661	RC00055,RC00523	ko00000,ko00001,ko00002,ko01000,ko01007,ko03016		Proline--tRNA ligase	Catalyzes the attachment of proline to tRNA(Pro) in a two-step reaction: proline is first activated by ATP to form Pro- AMP and then transferred to the acceptor end of tRNA(Pro). As ProRS can inadvertently accommodate and process non-cognate amino acids such as alanine and cysteine, to avoid such errors it has two additional distinct editing activities against alanine. One activity is designated …	E	E	E	E	-0.79	0.3515	0.04	1	-0.1	0.5048
Node1	Chromosome	HL77S_00737	lpp0750	lpp0750	lpg0695	ankX_1	GO:0003674,GO:0003824,GO:0005575,GO:0008150,GO:0009405,GO:0016740,GO:0016772,GO:0016773,GO:0018995,GO:0030430,GO:0033643,GO:0033646,GO:0043087,GO:0043656,GO:0043657,GO:0044215,GO:0044216,GO:0044217,GO:0044419,GO:0044605,GO:0050790,GO:0051336,GO:0051704,GO:0065007,GO:0065009									Phosphocholine transferase AnkX	Ankyrin repeat protein	U	NE	NE	NE	-0.79	0.0998	0.42	0.3239	0.23	0.5858
Node1	Chromosome	HL77S_00738	lpp0751	lpp0751	lpg0696	lem3	GO:0003674,GO:0003824,GO:0005575,GO:0008150,GO:0009405,GO:0016787,GO:0016817,GO:0016818,GO:0018995,GO:0030430,GO:0033643,GO:0033646,GO:0043087,GO:0043656,GO:0043657,GO:0044215,GO:0044216,GO:0044217,GO:0044419,GO:0044606,GO:0050790,GO:0051336,GO:0051704,GO:0065007,GO:0065009									[glutamine synthetase]-adenylyl-L-tyrosine phosphorylase		NE	NE	NE	NE	-0.79	0.4076	0.43	0.3101	0.19	0.6521
Node1	Chromosome	HL77S_00739	lpp0752	lpp0752	lpg0697	mtcA2_1		4.2.1.1	ko:K01673	ko00910,map00910		R00132,R10092	RC02807	ko00000,ko00001,ko01000		Carbonic anhydrase 2	Similar to inorganic transporter and to carbonic anhydrase (bi-functional)	NE	NE	NE	NE	-0.79	0.484	0.04	0.9076	0.63	0.1631
Node1	Chromosome	HL77S_00740	lpp0753	lpp0753	lpg0698	ttcA			ko:K14058					ko00000,ko03016		tRNA-cytidine(32) 2-sulfurtransferase	Catalyzes the ATP-dependent 2-thiolation of cytidine in position 32 of tRNA, to form 2-thiocytidine (s(2)C32). The sulfur atoms are provided by the cysteine/cysteine desulfurase (IscS) system	NE	NE	NE	NE	-0.79	0.1557	0.85	0.1662	0.91	0.125
Node1	Chromosome	HL77S_00741	lpp0754	lpp0754	lpg0699	tolC			ko:K12340	ko01501,ko01503,ko02020,ko03070,ko04626,ko05133,map01501,map01503,map02020,map03070,map04626,map05133	M00325,M00326,M00339,M00571,M00575,M00646,M00647,M00696,M00697,M00709,M00720,M00821			ko00000,ko00001,ko00002,ko01504,ko02000,ko02044	1.B.17,2.A.6.2	Similar to outer membrane protein TolC		NE	NE	NE	NE	-0.79	0.0795	0.05	0.964	0.29	0.8018
Node1	Chromosome	HL77S_00742	lpp0755	lpp0755	lpg0700	pcm		2.1.1.77	ko:K00573					ko00000,ko01000		Protein-L-isoaspartate O-methyltransferase	Similar to L-isoaspartate carboxylmethyltransferase protein pcm	E	E	E	GD	-0.79	0.2003	0.96	0.7503	-1.13	0.807
Node1	Chromosome	HL77S_00743	lpp0756	lpp0756	lpg0701	kbl		2.3.1.29	ko:K00639	ko00260,map00260		R00371	RC00004,RC00394	ko00000,ko00001,ko01000,ko01007		2-amino-3-ketobutyrate coenzyme A ligase	Catalyzes the cleavage of 2-amino-3-ketobutyrate to glycine and acetyl-CoA	NE	NE	NE	NE	-0.78	0.1718	-1.22	0.1497	-1.2	0.0639
Node1	Chromosome	HL77S_00744	lpp0757	lpp0757	lpg0702	tdh		1.1.1.103	ko:K00060	ko00260,map00260		R01465	RC00525	ko00000,ko00001,ko01000		L-threonine 3-dehydrogenase	Catalyzes the NAD(+)-dependent oxidation of L-threonine to 2-amino-3-ketobutyrate; Belongs to the zinc-containing alcohol dehydrogenase family;	NE	NE	NE	NE	-0.78	0.249	-0.2	0.8041	0	0.9981
Node1	Chromosome	HL77S_00745	lpp0758	lpp0758	lpg0703	yjjK										Similar to ABC transporter, ATP-binding protein		NE	NE	NE	NE	-0.78	0.1855	-0.65	0.1936	-1.45	0.0074
Node1	Chromosome	HL77S_00746	lpp0759	lpp0759	lpg0704	enhA_4										L,D-transpeptidase catalytic domain	Similar to enhanced entry protein EnhA	U	E	GD	E	-0.78	0.2665	-0.5	0.8717	0.16	1
Node1	Chromosome	HL77S_00747	lpp0760	lpp0760	lpg0705				ko:K07112					ko00000		Predicted transporter component		NE	NE	NE	NE	-0.78	0.1433	-0.02	0.9754	0.51	0.4484
Node1	Chromosome	HL77S_00748	lpp0761	lpp0761	lpg0706				ko:K07112					ko00000		Predicted transporter component		NE	NE	NE	NE	-0.78	0.187	0.72	0.4801	0.84	0.4157
Node1	Chromosome	HL77S_00749	lpp0762	lpp0762	lpg0707				ko:K06076					ko00000,ko02000	1.B.9	Probable outer membrane protein		NE	NE	NE	NE	-0.78	0.3603	-0.42	0.6185	0.02	0.9656
Node1	Chromosome	HL77S_00750	lpp0763	lpp0763	lpg0708											Macrophage killing protein with similarity to conjugation protein	Weakly similar to L. pneumophila IcmL protein	NE	NE	NE	NE	-0.77	0.1578	0.23	0.7441	0.22	0.7254
Node1	Chromosome	HL77S_00751	lpp0764	lpp0764	lpg0709	hutG		3.5.3.11,3.5.3.8	ko:K01479,ko:K01480	ko00330,ko00340,ko01100,map00330,map00340,map01100	M00045,M00133	R01157,R02285	RC00024,RC00221,RC00329,RC00681	ko00000,ko00001,ko00002,ko01000		Formimidoylglutamase	Catalyzes the conversion of N-formimidoyl-L-glutamate to L-glutamate and formamide; Belongs to the arginase family;	NE	NE	NE	NE	-0.77	0.2753	-0.87	0.2806	-0.05	0.9546
Node1	Chromosome	HL77S_00752	lpp0765	lpp0765	lpg0710	yueD										Similar to oxidoreductase	Belongs to the short-chain dehydrogenases/reductases (SDR) family	NE	NE	NE	NE	-0.77	0.1104	-0.2	0.7545	-0.22	0.8269
Node1	Chromosome	HL77S_00753	lpp0766	lpp0766	lpg0711	hutI		3.5.2.7	ko:K01468	ko00340,ko01100,map00340,map01100	M00045	R02288	RC00683	ko00000,ko00001,ko00002,ko01000		Imidazolonepropionase	Similar to imidazolone-5-propionate hydrolase HutI	NE	NE	NE	NE	-0.77	0.22	-3.55	0	-1.53	0.0365
Node1	Chromosome	HL77S_00754	lpp0767	lpp0767	lpg0712	pdaC										Peptidoglycan-N-acetylmuramic acid deacetylase PdaC		NE	NE	GD	NE	-0.77	0.1072	0.12	0.8622	0.2	0.742
Node1	Chromosome	HL77S_00755	lpp0768	lpp0768	lpg0713											OPT oligopeptide transporter protein	Similar to transporters	U	NE	NE	NE	-0.77	0.2939	-1.43	0.0313	-0.23	0.6842
Node1	Chromosome	HL77S_00756	lpp0780	lpp0780	lpg0714	cusS		2.7.13.3	ko:K07636,ko:K07644	ko02020,map02020	M00434,M00452,M00745			ko00000,ko00001,ko00002,ko01000,ko01001,ko01504,ko02022		Sensor kinase CusS	Similar to two-component sensor histidine kinase	NE	NE	NE	NE	-0.76	0.4034	0.04	0.9244	0.25	0.5891
Node1	Chromosome	HL77S_00757	lpp0781	lpp0781	lpg0715	copR			ko:K07665	ko02020,map02020	M00452,M00745			ko00000,ko00001,ko00002,ko01504,ko02022		Transcriptional activator protein CopR	Similar to two component transcriptional regulator	NE	NE	NE	NE	-0.76	0.0517	0.17	0.7386	0	0.9968
Node1	Chromosome	HL77S_00758	lpp0782	lpp0782	lpg0716													NE	NE	NE	NE	-0.76	0.3119	-0.14	0.849	0.71	0.3509
Node1	Chromosome	HL77S_00759																S	S	NE	NE	-0.76	0.3153	1.6	0.4317	0.15	0.8602
Node1	Chromosome	HL77S_00760	lpp0783	lpp0783	lpg0717													NE	NE	NE	NE	-0.75	0.4013	0.21	0.9166	0.34	0.605
Node1	Chromosome	HL77S_00761	lpp0784	lpp0784	lpg0718	gltT										Similar to proton/sodium-glutamate symport protein	Belongs to the dicarboxylate/amino acid:cation symporter (DAACS) (TC 2.A.23) family	NE	NE	NE	NE	-0.75	0.3227	-0.27	0.5523	-0.01	0.9704
Node1	Chromosome	HL77S_00762	lpp0785	lpp0785	lpg0719	valS	GO:0003674,GO:0003824,GO:0004812,GO:0004832,GO:0006082,GO:0006139,GO:0006399,GO:0006412,GO:0006418,GO:0006438,GO:0006518,GO:0006520,GO:0006725,GO:0006807,GO:0008150,GO:0008152,GO:0009058,GO:0009059,GO:0009987,GO:0010467,GO:0016070,GO:0016874,GO:0016875,GO:0019538,GO:0019752,GO:0034641,GO:0034645,GO:0034660,GO:0043038,GO:0043039,GO:0043043,GO:0043170,GO:0043436,GO:0043603,GO:0043604,GO:0044237,GO:…	6.1.1.9	ko:K01873	ko00970,map00970	M00359,M00360	R03665	RC00055,RC00523	ko00000,ko00001,ko00002,ko01000,ko01007,ko03016		Valine--tRNA ligase	Catalyzes the attachment of valine to tRNA(Val). As ValRS can inadvertently accommodate and process structurally similar amino acids such as threonine, to avoid such errors, it has a "posttransfer" editing activity that hydrolyzes mischarged Thr-tRNA(Val) in a tRNA-dependent manner; Belongs to the class-I aminoacyl-tRNA synthetase family. ValS type 1 subfamily;	E	E	E	E	-0.75	0.246	0.12	0.5067	0	1
Node1	Chromosome	HL77S_00763	lpp0786	lpp0786	lpg0720	bepE_1			ko:K18138	ko01501,ko01503,map01501,map01503	M00647,M00699,M00718			ko00000,ko00001,ko00002,ko01504,ko02000	2.A.6.2	Efflux pump membrane transporter BepE	Highly similar to multidrug efflux transporter; Belongs to the resistance-nodulation-cell division (RND) (TC 2.A.6) family;	NE	NE	NE	NE	-0.75	0.2688	-2.76	0.3397	-1.4	0.3058
Node1	Chromosome	HL77S_00764	lpp0787	lpp0787	lpg0721	mdtE			ko:K03585	ko01501,ko01503,map01501,map01503	M00646,M00647,M00699,M00718			ko00000,ko00001,ko00002,ko01504,ko02000,ko03036	2.A.6.2,8.A.1.6	Multidrug resistance protein MdtA	Similar to efflux transporter, RND family; Belongs to the membrane fusion protein (MFP) (TC 8.A.1) family;	NE	NE	NE	NE	-0.75	0.331	-0.54	0.6082	-0.59	0.4411
Node1	Chromosome	HL77S_00765	lpp0788	lpp0788	lpg0722													NE	NE	NE	NE	-0.75	0.3793	0.3	0.6152	0.29	0.6085
Node1	Chromosome	HL77S_00766	lpp0789	lpp0789	lpg0723													NE	NE	NE	GA	-0.75	0.2865	-0.48	0.4935	-0.04	0.9445
Node1	Chromosome	HL77S_00767	lpp0790	lpp0790	lpg0724	osmY_2										Osmotically-inducible protein Y	Similar to predicted periplasmic or secreted lipoprotein	NE	NE	NE	NE	-0.75	0.2999	-0.4	0.686	0.25	0.7785
Node1	Chromosome	HL77S_00768	lpp0791	lpp0791	lpg0725	glyA		2.1.2.1	ko:K00600	ko00260,ko00460,ko00630,ko00670,ko00680,ko01100,ko01110,ko01120,ko01130,ko01200,ko01230,ko01523,map00260,map00460,map00630,map00670,map00680,map01100,map01110,map01120,map01130,map01200,map01230,map01523	M00140,M00141,M00346,M00532	R00945,R09099	RC00022,RC00112,RC01583,RC02958	ko00000,ko00001,ko00002,ko01000		Serine hydroxymethyltransferase	Catalyzes the reversible interconversion of serine and glycine with tetrahydrofolate (THF) serving as the one-carbon carrier. This reaction serves as the major source of one-carbon groups required for the biosynthesis of purines, thymidylate, methionine, and other important biomolecules. Also exhibits THF- independent aldolase activity toward beta-hydroxyamino acids, producing glycine and aldehyd…	E	E	E	E	-0.74	0.3428	-0.03	1	-0.02	1
Node1	Chromosome	HL77S_00769	lpp0792	lpp0792	lpg0726	nrdR			ko:K07738					ko00000,ko03000		Transcriptional repressor NrdR	Negatively regulates transcription of bacterial ribonucleotide reductase nrd genes and operons by binding to NrdR- boxes	NE	NE	NE	NE	-0.74	0.2869	-0.66	0.6148	1.32	0.6346
Node1	Chromosome	HL77S_00770	lpp0793	lpp0793	lpg0727	nusB			ko:K03625					ko00000,ko03009,ko03021		Transcription antitermination protein NusB	Involved in transcription antitermination. Required for transcription of ribosomal RNA (rRNA) genes. Binds specifically to the boxA antiterminator sequence of the ribosomal RNA (rrn) operons	E	E	E	E	-0.74	0.1984	0	1	0.51	1
Node1	Chromosome	HL77S_00771	lpp0794	lpp0794	lpg0728	thiL		2.7.4.16	ko:K00946	ko00730,ko01100,map00730,map01100	M00127	R00617	RC00002	ko00000,ko00001,ko00002,ko01000		Thiamine-monophosphate kinase	Catalyzes the ATP-dependent phosphorylation of thiamine- monophosphate (TMP) to form thiamine-pyrophosphate (TPP), the active form of vitamin B1; Belongs to the thiamine-monophosphate kinase family;	NE	NE	NE	NE	-0.74	0.1346	-0.13	0.849	0.39	0.5359
Node1	Chromosome	HL77S_00772	lpp0795	lpp0795	lpg0729	pgpA		3.1.3.27	ko:K01095	ko00564,ko01100,map00564,map01100		R02029	RC00017	ko00000,ko00001,ko01000		Phosphatidylglycerophosphatase A	Lipid phosphatase which dephosphorylates phosphatidylglycerophosphate (PGP) to phosphatidylglycerol (PG)	E	E	E	E	-0.74	0.1815	-0.32	1	0	1
Node1	Chromosome	HL77S_00773	lpp0796	lpp0796	lpg0730	ydiK										Putative inner membrane protein	Similar to predicted permease	NE	NE	NE	GD	-0.74	0.1478	-0.19	0.9646	-1.99	0.0501
Node1	Chromosome	HL77S_00774	lpp0797	lpp0797	lpg0731											Some similarity with outer surface protein		NE	NE	NE	NE	-0.74	0.1925	0.42	0.4708	-0.03	0.9727
Node1	Chromosome	HL77S_00775	lpp0798	lpp0798	lpg0732											Weakly similar to outer membrane protein		NE	NE	NE	NE	-0.73	0.2798	1.19	0.352	1.7	0.1551
Node1	Chromosome	HL77S_00776	lpp0799	lpp0799	lpg0733													NE	NE	NE	NE	-0.73	0.4431	0.32	0.5031	0.09	0.8092
Node1	Chromosome	HL77S_00777	lpp0800	lpp0800	lpg0734	nadE		6.3.5.1	ko:K01950	ko00760,ko01100,map00760,map01100	M00115	R00257	RC00010,RC00100	ko00000,ko00001,ko00002,ko01000		Glutamine-dependent NAD(+) synthetase	Catalyzes the ATP-dependent amidation of deamido-NAD to form NAD. Uses L-glutamine as a nitrogen source	E	E	E	E	-0.73	0.0202	0	1	0	1
Node1	Chromosome	HL77S_00778	lpp0801	lpp0801	lpg0735											ATP-dependent helicase HepA	Similar to DNA/RNA helicases, superfamily II, SNF2 family	NE	NE	NE	NE	-0.73	0.3309	-0.22	0.4275	-0.3	0.2607
Node1	Chromosome	HL77S_00779	lpp0802	lpp0802	lpg0737											Uncharacterized protein conserved in bacteria (DUF2147)		NE	NE	NE	NE	-0.73	0.2199	0.62	0.5493	-0.35	0.6685
Node1	Chromosome	HL77S_00780	lpp0803	lpp0803	lpg0738	dnaB		3.6.4.12	ko:K02314	ko03030,ko04112,map03030,map04112				ko00000,ko00001,ko01000,ko03032		Replicative DNA helicase	Participates in initiation and elongation during chromosome replication; it exhibits DNA-dependent ATPase activity and contains distinct active sites for ATP binding, DNA binding, and interaction with DnaC protein, primase, and other prepriming proteins;	E	E	E	E	-0.73	0.2712	0.17	0.88	2.54	0.7589
Node1	Chromosome	HL77S_00781	lpp0804	lpp0804	lpg0739	alr		5.1.1.1	ko:K01775	ko00473,ko01100,ko01502,map00473,map01100,map01502		R00401	RC00285	ko00000,ko00001,ko01000,ko01011		Alanine racemase	Catalyzes the interconversion of L-alanine and D- alanine. May also act on other amino acids; Belongs to the alanine racemase family;	NE	NE	NE	GA	-0.73	0.584	-1.21	0.0052	-0.61	0.1231
Node1	Chromosome	HL77S_00782	lpp0805	lpp0805	lpg0740											Similar to surface antigens (17 kDa)		NE	U	NE	E	-0.73	0.4348	1.39	0.9671	-2.69	0.115
Node1	Chromosome	HL77S_00783	lpp0806	lpp0806	lpg0741	hrp1										D-arabinose 5-phosphate isomerase		NE	NE	NE	GA	-0.72	0.0926	-0.18	0.8044	0.44	0.5284
Node1	Chromosome	HL77S_00784	lpp0807	lpp0807	lpg0742											Similar to unknown proteins		NE	NE	NE	NE	-0.72	0.2194	-1.56	0.0124	-1.54	0.0581
Node1	Chromosome	HL77S_00785	lpp0808	lpp0808	lpg0743											Iron-binding zinc finger CDGSH type	Similar to unknown proteins	NE	NE	NE	NE	-0.72	0.4284	0.48	0.5938	0.08	0.9312
Node1	Chromosome	HL77S_00786	lpp0809	lpp0809	lpg0744	pleD										Response regulator PleD	Regulatory protein (GGDEF domain)	NE	NE	NE	NE	-0.72	0.2891	0.05	0.9129	-0.06	0.8766
Node1	Chromosome	HL77S_00787	lpp0810	lpp0810	lpg0745	lipA	GO:0003674,GO:0003824,GO:0005575,GO:0005622,GO:0005623,GO:0005737,GO:0006082,GO:0006464,GO:0006629,GO:0006631,GO:0006633,GO:0006732,GO:0006790,GO:0006807,GO:0008150,GO:0008152,GO:0008610,GO:0009058,GO:0009106,GO:0009107,GO:0009108,GO:0009249,GO:0009987,GO:0010467,GO:0016053,GO:0016740,GO:0016782,GO:0016783,GO:0016992,GO:0018065,GO:0018130,GO:0018193,GO:0018205,GO:0019538,GO:0019752,GO:0032787,GO:…	2.8.1.8	ko:K03644	ko00785,ko01100,map00785,map01100		R07767,R07768	RC01978	ko00000,ko00001,ko01000		Lipoyl synthase	Catalyzes the radical-mediated insertion of two sulfur atoms into the C-6 and C-8 positions of the octanoyl moiety bound to the lipoyl domains of lipoate-dependent enzymes, thereby converting the octanoylated domains into lipoylated derivatives	E	E	E	E	-0.72	0.1063	-3.28	1	0.16	1
Node1	Chromosome	HL77S_00788	lpp0830														Similar to C-terminal part of Legionella hypothetical protein	NE	NE	NE	NE	-0.72	0.1654	-0.06	0.8829	0.02	0.9577
Node1	Chromosome	HL77S_00789	lpp0812	lpp0812	lpg0746	iraB			ko:K03305					ko00000	2.A.17	Dipeptide and tripeptide permease A	Involved in iron acquisition	NE	NE	GD	NE	-0.72	0.2117	-0.17	0.7693	-0.47	0.3971
Node1	Chromosome	HL77S_00790	lpp0813	lpp0813	lpg0747	iraA										Small-molecule methyltransferase IraA	Virulence determinant	E	E	GD	E	-0.72	0.0139	0	1	-0.04	1
Node1	Chromosome	HL77S_00791	lpp0814	lpp0814	lpg0748											N-acetyl sugar amidotransferase	Similar to LPS biosynthesis protein	E	E	E	E	-0.72	0.5339	-0.2	1	-0.34	0.4999
Node1	Chromosome	HL77S_00792	lpp0815	lpp0815	lpg0749				ko:K02500	ko00340,ko01100,ko01110,ko01230,map00340,map01100,map01110,map01230	M00026	R04558	RC00010,RC01190,RC01943	ko00000,ko00001,ko00002,ko01000		Imidazole glycerol phosphate synthase subunit HisF	IGPS catalyzes the conversion of PRFAR and glutamine to IGP, AICAR and glutamate. The HisF subunit catalyzes the cyclization activity that produces IGP and AICAR from PRFAR using the ammonia provided by the HisH subunit (By similarity)	U	E	GD	E	-0.72	0.4092	0	1	-0.08	1
Node1	Chromosome	HL77S_00793	lpp0816	lpp0816	lpg0750				ko:K02501	ko00340,ko01100,ko01110,ko01230,map00340,map01100,map01110,map01230	M00026	R04558	RC00010,RC01190,RC01943	ko00000,ko00001,ko00002,ko01000		Imidazole glycerol phosphate synthase subunit HisH	IGPS catalyzes the conversion of PRFAR and glutamine to IGP, AICAR and glutamate. The HisH subunit provides the glutamine amidotransferase activity that produces the ammonia necessary to HisF for the synthesis of IGP and AICAR (By similarity)	E	E	E	E	-0.72	0.4726	0.55	0.7445	-0.48	0.9186
Node1	Chromosome	HL77S_00794	lpp0817	lpp0817	lpg0751	neuA	GO:0000271,GO:0003674,GO:0003824,GO:0005975,GO:0005976,GO:0006629,GO:0008150,GO:0008152,GO:0008610,GO:0008653,GO:0009058,GO:0009059,GO:0009103,GO:0009987,GO:0016051,GO:0016740,GO:0016772,GO:0016779,GO:0033692,GO:0034637,GO:0034645,GO:0043170,GO:0044237,GO:0044238,GO:0044249,GO:0044255,GO:0044260,GO:0044262,GO:0044264,GO:0071704,GO:1901135,GO:1901137,GO:1901576,GO:1903509	2.7.7.82	ko:K18431	ko00520,map00520		R10182	RC00152	ko00000,ko00001,ko01000		CMP-N,N'-diacetyllegionaminic acid synthase	Peptidoglycan biosynthesis	E	E	E	E	-0.71	0.4226	1.85	0.7456	0	1
Node1	Chromosome	HL77S_00795	lpp0818	lpp0818	lpg0752	neuB	GO:0003674,GO:0003824,GO:0005975,GO:0008150,GO:0008152,GO:0009058,GO:0016051,GO:0016740,GO:0016765,GO:0044238,GO:0071704,GO:1901576	2.5.1.101	ko:K18430	ko00520,map00520		R10304	RC00159	ko00000,ko00001,ko01000		N,N'-diacetyllegionaminic acid synthase	Peptidoglycan biosynthesis	E	E	E	E	-0.71	0.4458	0	1	-0.02	1
Node1	Chromosome	HL77S_00796	lpp0819	lpp0819	lpg0753	neuC	GO:0003674,GO:0003824,GO:0004553,GO:0005975,GO:0008150,GO:0008152,GO:0009058,GO:0016051,GO:0016787,GO:0016798,GO:0044238,GO:0071704,GO:1901576	3.2.1.184	ko:K18429	ko00520,map00520		R10187	RC00005,RC00288	ko00000,ko00001,ko01000		UDP-N,N'-diacetylbacillosamine 2-epimerase	LPS O-antigen biosynthesis	E	E	E	E	-0.71	0.1736	-0.03	1	0.03	1
Node1	Chromosome	HL77S_00797	lpp0820	lpp0820	lpg0754	epsM										Putative acetyltransferase EpsM	Similar to acetyl transferase	E	E	E	E	-0.71	0.1438	0	1	0	1
Node1	Chromosome	HL77S_00798	lpp0821	lpp0821	lpg0755	epsN										UDP-4-amino-4-deoxy-L-arabinose--oxoglutarate aminotransferase	Similar to polysaccharide biosynthesis protein; Belongs to the DegT/DnrJ/EryC1 family;	E	E	E	E	-0.7	0.6141	0.62	0.7582	0.19	1
Node1	Chromosome	HL77S_00799	lpp0822	lpp0822	lpg0756	rmlC		5.1.3.13	ko:K01790	ko00521,ko00523,ko01130,map00521,map00523,map01130	M00793	R06514	RC01531	ko00000,ko00001,ko00002,ko01000		dTDP-4-dehydrorhamnose 3,5-epimerase	Catalyzes the epimerization of the C3' and C5'positions of dTDP-6-deoxy-D-xylo-4-hexulose, forming dTDP-6-deoxy-L-lyxo-4- hexulose; Belongs to the dTDP-4-dehydrorhamnose 3,5-epimerase family;	E	E	E	E	-0.7	0.0934	0.05	1	-0.09	1
Node1	Chromosome	HL77S_00800	lpp0823	lpp0823	lpg0757	rmlD		1.1.1.133	ko:K00067	ko00521,ko00523,ko01130,map00521,map00523,map01130	M00793	R02777	RC00182	ko00000,ko00001,ko00002,ko01000		dTDP-4-dehydrorhamnose reductase	Catalyzes the reduction of dTDP-6-deoxy-L-lyxo-4- hexulose to yield dTDP-L-rhamnose; Belongs to the dTDP-4-dehydrorhamnose reductase family;	E	E	E	E	-0.7	0.1458	-0.03	1	0	1
Node1	Chromosome	HL77S_00801	lpp0824	lpp0824	lpg0758	rmlB		4.2.1.46	ko:K01710	ko00521,ko00523,ko00525,ko01055,ko01130,map00521,map00523,map00525,map01055,map01130	M00793	R06513	RC00402	ko00000,ko00001,ko00002,ko01000		dTDP-glucose 4,6-dehydratase	Rhamnose biosynthesis; Belongs to the NAD(P)-dependent epimerase/dehydratase family. dTDP-glucose dehydratase subfamily;	E	E	E	E	-0.7	0.3957	0.46	0.6702	1.68	0.5741
Node1	Chromosome	HL77S_00802	lpp0825	lpp0825	lpg0759	gpi		5.3.1.9	ko:K01810	ko00010,ko00030,ko00500,ko00520,ko01100,ko01110,ko01120,ko01130,ko01200,map00010,map00030,map00500,map00520,map01100,map01110,map01120,map01130,map01200	M00001,M00004,M00114	R02739,R02740,R03321	RC00376,RC00563	ko00000,ko00001,ko00002,ko01000,ko04147		Glucose-6-phosphate isomerase	Involved in glycolysis and in gluconeogenesis	NE	NE	NE	NE	-0.7	0.3715	0.16	0.7437	-0.03	0.944
Node1	Chromosome	HL77S_00803	lpp0826	lpp0826	lpg0760	rmlA		2.7.7.24	ko:K00973	ko00521,ko00523,ko00525,ko01130,map00521,map00523,map00525,map01130	M00793	R02328	RC00002	ko00000,ko00001,ko00002,ko01000		Glucose-1-phosphate thymidylyltransferase	Catalyzes the formation of dTDP-glucose, from dTTP and glucose 1-phosphate, as well as its pyrophosphorolysis	E	E	E	E	-0.7	0.0414	2	0.7495	-0.13	1
Node1	Chromosome	HL77S_00804	lpp0827	lpp0827	lpg0761	rfbB										dTDP-glucose 4,6-dehydratase	Similar to NAD dependent epimerase/dehydratase family protein	U	U	E	E	-0.69	0.3233	0.02	1	-0.02	1
Node1	Chromosome	HL77S_00805	lpp0828	lpp0828	lpg0762	wecA			ko:K13007					ko00000,ko01000,ko01003,ko01005		wecA alpha-N-acetylglucosaminyltransferase		U	U	E	E	-0.69	0.2965	0	1	0	1
Node1	Chromosome	HL77S_00806														calcium- and calmodulin-responsive adenylate cyclase activity		NE	NE	NE	NE	-0.69	0.4299	-0.02	0.9679	0.29	0.6573
Node1	Chromosome	HL77S_00807	lpp0831	lpp0831	lpg0766													NE	NE	NE	NE	-0.69	0.6045	0.41	0.5095	0.13	0.8053
Node1	Chromosome	HL77S_00808	lpp0832	lpp0832	lpg0767											Phosphotransferase enzyme family		NE	NE	NE	NE	-0.69	0.2605	0	0.9976	0.24	0.7708
Node1	Chromosome	HL77S_00809	lpp0833	lpp0833	lpg0768	neuB_2										Spore coat polysaccharide biosynthesis protein spsE	Similar to sialic acid synthase	NE	NE	NE	NE	-0.69	0.1772	0.31	0.5522	0.16	0.7275
Node1	Chromosome	HL77S_00810	lpp0834	lpp0834	lpg0769	ubiE_1										Methyltransferase domain		NE	NE	NE	NE	-0.69	0.3755	0.08	0.8827	-0.11	0.8078
Node1	Chromosome	HL77S_00811	lpp0835	lpp0835	lpg0770											Glycosyl glycerophosphate transferases involved in teichoic acid biosynthesis TagF TagB EpsJ RodC		NE	NE	NE	NE	-0.69	0.1999	0.62	0.185	0.48	0.3227
Node1	Chromosome	HL77S_00812	lpp0836	lpp0836	lpg0771											transferase activity, transferring glycosyl groups		U	U	E	E	-0.68	0.3788	0	1	0	1
Node1	Chromosome	HL77S_00813	lpp0837	lpp0837	lpg0772	wzm			ko:K09690	ko02010,map02010	M00250			ko00000,ko00001,ko00002,ko02000	3.A.1.103	wzm ABC transporter of LPS O-antigen Wzm		U	E	E	E	-0.68	0.2616	0.23	1	-0.02	1
Node1	Chromosome	HL77S_00814	lpp0838	lpp0838	lpg0773	wzt			ko:K09691	ko02010,map02010	M00250			ko00000,ko00001,ko00002,ko02000	3.A.1.103	wzt ABC transporter of LPS O-antigen Wzt		E	E	E	E	-0.68	0.3295	0	1	0	1
Node1	Chromosome	HL77S_00815	lpp0839		lpg0774													U	U	E	E	-0.68	0.1082	0	1	0	1
Node1	Chromosome	HL77S_00816	lpp0841	lpp0841	lpg0777	lag-1										lag-1 O-acetyltransferase		NE	NE	NE	NE	-0.68	0.5316	0.02	0.9592	0.69	0.2915
Node1	Chromosome	HL77S_00817														Transposase IS66 family		NE	NE	NE	NE	-0.68	0.3527	-0.02	0.9721	-0.89	0.3344
Node1	Chromosome	HL77S_00818														Transposase IS66 family		NE	NE	NE	NE	-0.68	0.1255	0.32	0.6618	-0.23	0.7705
Node1	Chromosome	HL77S_00819	lpp0842	lpp0842	lpg0778	wbbL_1			ko:K07011					ko00000		N-acetylglucosaminyl-diphospho-decaprenol L-rhamnosyltransferase	Similar to glycosyltransferase	E	E	E	E	-0.68	0.3354	0	1	2.96	1
Node1	Chromosome	HL77S_00820	lpp0843	lpp0843	lpg0779	wbbL_2										N-acetylglucosaminyl-diphospho-decaprenol L-rhamnosyltransferase	Similar to glycosyl transferase	E	U	E	E	-0.68	0.4382	0	1	-0.05	1
Node1	Chromosome	HL77S_00821	lpp0844	lpp0844	lpg0780	blh										Beta-lactamase hydrolase-like protein	Similar to glyoxalase II	NE	NE	NE	NE	-0.68	0.1586	0.38	0.6357	0.11	0.8928
Node1	Chromosome	HL77S_00822	lpp0845	lpp0845	lpg0781	csrA			ko:K03563	ko02020,ko02025,ko02026,ko05111,map02020,map02025,map02026,map05111				ko00000,ko00001,ko03019		Carbon storage regulator homolog	Could accelerate the degradation of some genes transcripts potentially through selective RNA binding	U	U	GD	E	-0.68	0.1216	0	1	-0.13	1
Node1	Chromosome	HL77S_00823	lpp0846	lpp0846	lpg0782	oatA_1										O-acetyltransferase OatA	Similar to O-antigen acetylase	NE	NE	NE	NE	-0.68	0.1716	-0.06	0.9036	-0.12	0.7405
Node1	Chromosome	HL77S_00824	lpp0847	lpp0847	lpg0783	birA		6.3.4.15	ko:K03524	ko00780,ko01100,map00780,map01100		R01074,R05145	RC00043,RC00070,RC00096,RC02896	ko00000,ko00001,ko01000,ko03000		Bifunctional ligase/repressor BirA	Acts both as a biotin--[acetyl-CoA-carboxylase] ligase and a biotin-operon repressor. In the presence of ATP, BirA activates biotin to form the BirA-biotinyl-5'-adenylate (BirA-bio- 5'-AMP or holoBirA) complex. HoloBirA can either transfer the biotinyl moiety to the biotin carboxyl carrier protein (BCCP) subunit of acetyl-CoA carboxylase, or bind to the biotin operator site and inhibit transcript…	E	E	E	E	-0.67	0.2642	-0.71	0.6445	0.27	0.8557
Node1	Chromosome	HL77S_00825	lpp0848	lpp0848	lpg0784	psf-1			ko:K06133	ko00770,map00770		R01625	RC00002	ko00000,ko00001,ko01000		4'-phosphopantetheinyl transferase psf-1	Similar to phosphopantetheinyl transferase	U	E	E	E	-0.66	0.3638	0.25	0.8123	0.8	0.8775
Node1	Chromosome	HL77S_00826	lpp0849	lpp0849	lpg0785	accA		2.1.3.15,6.4.1.2	ko:K01962	ko00061,ko00620,ko00640,ko00720,ko01100,ko01110,ko01120,ko01130,ko01200,ko01212,map00061,map00620,map00640,map00720,map01100,map01110,map01120,map01130,map01200,map01212	M00082,M00376	R00742,R04386	RC00040,RC00253,RC00367	ko00000,ko00001,ko00002,ko01000		Acetyl-coenzyme A carboxylase carboxyl transferase subunit alpha	Component of the acetyl coenzyme A carboxylase (ACC) complex. First, biotin carboxylase catalyzes the carboxylation of biotin on its carrier protein (BCCP) and then the CO(2) group is transferred by the carboxyltransferase to acetyl-CoA to form malonyl-CoA	E	E	E	E	-0.66	0.3634	-0.52	1	-0.1	1
Node1	Chromosome	HL77S_00827	lpp0850	lpp0850	lpg0786	tilS		6.3.4.19	ko:K04075			R09597	RC02633,RC02634	ko00000,ko01000,ko03016		tRNA(Ile)-lysidine synthase	Ligates lysine onto the cytidine present at position 34 of the AUA codon-specific tRNA(Ile) that contains the anticodon CAU, in an ATP-dependent manner. Cytidine is converted to lysidine, thus changing the amino acid specificity of the tRNA from methionine to isoleucine; Belongs to the tRNA(Ile)-lysidine synthase family;	E	E	E	E	-0.66	0.6681	0.74	0.6641	1.24	0.5674
Node1	Chromosome	HL77S_00828	lpp0851	lpp0851	lpg0787											Transposase IS200 like		NE	NE	NE	NE	-0.66	0.1871	-0.05	0.9622	0.28	0.7351
Node1	Chromosome	HL77S_00829	lpp0852	lpp0852	lpg0788											lipolytic protein G-D-S-L family		NE	NE	NE	NE	-0.66	0.5325	0.29	0.5666	-0.32	0.3936
Node1	Chromosome	HL77S_00830	lpp0853	lpp0853	lpg0789	patA_1										Similar to alginate o-acetyltransferase AlgI		NE	NE	NE	NE	-0.66	0.2606	0.03	0.9633	-0.26	0.6499
Node1	Chromosome	HL77S_00831	lpp0854	lpp0854	lpg0790	sdhL		4.3.1.17	ko:K01752	ko00260,ko00270,ko01100,ko01110,ko01130,ko01200,ko01230,map00260,map00270,map01100,map01110,map01130,map01200,map01230		R00220,R00590	RC00331,RC02600	ko00000,ko00001,ko01000		Similar to L-serine dehydratase		U	NE	NE	GD	-0.66	0.1467	2.99	0.0137	0.52	0.6106
Node1	Chromosome	HL77S_00832	lpp0855	lpp0855	lpg0791	mip	GO:0000413,GO:0003674,GO:0003755,GO:0003824,GO:0005575,GO:0005623,GO:0006457,GO:0006464,GO:0006807,GO:0008150,GO:0008152,GO:0009279,GO:0009987,GO:0016020,GO:0016853,GO:0016859,GO:0018193,GO:0018208,GO:0019538,GO:0019867,GO:0030312,GO:0030313,GO:0031975,GO:0036211,GO:0043170,GO:0043412,GO:0044237,GO:0044238,GO:0044260,GO:0044267,GO:0044462,GO:0044464,GO:0071704,GO:0071944,GO:0140096,GO:1901564	5.2.1.8	ko:K03773					ko00000,ko01000,ko03110		Outer membrane protein MIP	Essential virulence factor associated with macrophage infectivity. Exhibits PPIase activity	NE	NE	NE	NE	-0.66	0.2391	-0.4	0.7234	0.13	0.9143
Node1	Chromosome	HL77S_00833	lpp0856		lpg0792	ampG			ko:K08218	ko01501,map01501	M00628			ko00000,ko00001,ko00002,ko02000	2.A.1.25	Muropeptide transporter	Similar to AmpG protein	NE	NE	NE	NE	-0.66	0.2484	-0.88	0.3051	0.66	0.4705
Node1	Chromosome	HL77S_00834														tRNA-Leu(caa)		S	S	GD	NE	-0.65	0.5068	0	1	0	1
Node1	Chromosome	HL77S_00835	lpp0860	lpp0860	lpg0798											Similar to unknown proteins		NE	NE	NE	NE	-0.65	0.6067	-0.95	0.3205	0.14	0.8484
Node1	Chromosome	HL77S_00836	lpp0861	lpp0861	lpg0799	nadA		2.5.1.72	ko:K03517	ko00760,ko01100,map00760,map01100	M00115	R04292	RC01119	ko00000,ko00001,ko00002,ko01000		Quinolinate synthase	Catalyzes the condensation of iminoaspartate with dihydroxyacetone phosphate to form quinolinate	NE	NE	NE	NE	-0.65	0.2225	-0.5	0.325	0.03	0.96
Node1	Chromosome	HL77S_00837	lpp0862	lpp0862	lpg0800	nadB		1.4.3.16	ko:K00278	ko00250,ko00760,ko01100,map00250,map00760,map01100	M00115	R00357,R00481	RC00006,RC02566	ko00000,ko00001,ko00002,ko01000		L-aspartate oxidase	Catalyzes the oxidation of L-aspartate to iminoaspartate	NE	NE	NE	GA	-0.65	0.3037	-0.78	0.0989	0.2	0.6302
Node1	Chromosome	HL77S_00838	lpp0863	lpp0863	lpg0801	purB		4.3.2.2	ko:K01756	ko00230,ko00250,ko01100,ko01110,ko01130,map00230,map00250,map01100,map01110,map01130	M00048,M00049	R01083,R04559	RC00379,RC00444,RC00445	ko00000,ko00001,ko00002,ko01000		purB adenylosuccinate lyase		E	E	E	E	-0.65	0.1144	-0.04	1	0.05	1
Node1	Chromosome	HL77S_00839	lpp0864	lpp0864	lpg0802	dauA_1			ko:K03321					ko00000,ko02000	2.A.53.3	C4-dicarboxylic acid transporter DauA	Similar to sulfate transporter	NE	NE	NE	NE	-0.65	0.2076	0.2	0.6762	0.26	0.516
Node1	Chromosome	HL77S_00840	lpp0865	lpp0865	lpg0803	aidB										Similar to acyl-CoA dehydrogenase		NE	NE	NE	GA	-0.65	0.3435	0.52	0.4842	0.7	0.5449
Node1	Chromosome	HL77S_00841	lpp0866	lpp0866	lpg0804	cbh		3.5.1.24	ko:K01442	ko00120,ko00121,ko01100,map00120,map00121,map01100		R02797,R03975,R03977,R04486,R04487,R05835	RC00090,RC00096	ko00000,ko00001,ko01000		Similar to hydrolase		NE	NE	NE	NE	-0.65	0.1592	-0.51	0.3269	0.09	0.8621
Node1	Chromosome	HL77S_00842	lpp0867	lpp0867	lpg0805	ppsA		2.7.9.2	ko:K01007	ko00620,ko00680,ko00720,ko01100,ko01120,ko01200,map00620,map00680,map00720,map01100,map01120,map01200	M00173,M00374	R00199	RC00002,RC00015	ko00000,ko00001,ko00002,ko01000		Phosphoenolpyruvate synthase	Catalyzes the phosphorylation of pyruvate to phosphoenolpyruvate; Belongs to the PEP-utilizing enzyme family;	NE	E	NE	GD	-0.65	0.4003	-2.71	0.007	-1.04	0.256
Node1	Chromosome	HL77S_00843	lpp0868	lpp0868	lpg0806	yhaU										Similar to Na(+)/H(+) antiporter		NE	NE	NE	NE	-0.65	0.0883	-1.13	0.0284	-0.99	0.0358
Node1	Chromosome	HL77S_00844	lpp0869	lpp0869	lpg0807	nadC		2.4.2.19	ko:K00767	ko00760,ko01100,map00760,map01100	M00115	R03348	RC02877	ko00000,ko00001,ko00002,ko01000		nadC nicotinate-nucleotide pyrophosphorylase		NE	NE	NE	NE	-0.65	0.3825	-0.54	0.4837	-0.84	0.2842
Node1	Chromosome	HL77S_00845	lpp0870	lpp0870	lpg0808	murG		2.4.1.227	ko:K02563	ko00550,ko01100,ko01502,ko04112,map00550,map01100,map01502,map04112		R05032,R05662	RC00005,RC00049	ko00000,ko00001,ko01000,ko01011		Undecaprenyl-PP-MurNAc-pentapeptide-UDPGlcNAc GlcNAc transferase	Cell wall formation. Catalyzes the transfer of a GlcNAc subunit on undecaprenyl-pyrophosphoryl-MurNAc-pentapeptide (lipid intermediate I) to form undecaprenyl-pyrophosphoryl-MurNAc- (pentapeptide)GlcNAc (lipid intermediate II); Belongs to the glycosyltransferase 28 family. MurG subfamily;	E	E	E	E	-0.65	0.4614	-0.04	1	0	1
Node1	Chromosome	HL77S_00846	lpp0871	lpp0871	lpg0809											Putative dipeptidase	Similar to succinyl-diaminopimelate desuccinylase	NE	NE	NE	GA	-0.64	0.2286	0.1	0.8945	-0.18	0.7747
Node1	Chromosome	HL77S_00847	lpp0872	lpp0872	lpg0810	comEA			ko:K02237		M00429			ko00000,ko00002,ko02044	3.A.11.1,3.A.11.2	Competence protein ComEA helix-hairpin-helix repeat region	Similar to other proteins	NE	NE	NE	NE	-0.64	0.1394	-3.53	0.0087	-3.07	0.0076
Node1	Chromosome	HL77S_00848	lpp0873	lpp0873	lpg0811	mreB			ko:K03569					ko00000,ko02048,ko03036,ko04812	1.A.33.1,9.B.157.1	Rod shape-determining protein MreB	May act as a negative regulator of FtsI	E	E	E	E	-0.64	0.5016	0	1	0.94	1
Node1	Chromosome	HL77S_00849	lpp0874	lpp0874	lpg0812	mreC			ko:K03570					ko00000,ko03036	9.B.157.1	Cell shape-determining protein MreC	Involved in formation and maintenance of cell shape	E	E	E	E	-0.64	0.1384	-1.82	0.7411	-2.21	0.7509
Node1	Chromosome	HL77S_00850	lpp0875	lpp0875	lpg0813	mreD			ko:K03571					ko00000,ko03036	9.B.157.1	mreD Rod shape-determining protein MreD		E	E	E	E	-0.64	0.2727	1.3	0.5458	-1.52	0.4085
Node1	Chromosome	HL77S_00851	lpp0876	lpp0876	lpg0814	rluE		5.4.99.20	ko:K06181					ko00000,ko01000,ko03009		Pseudouridine synthase	Similar to ribosomal large subunit pseudouridine synthase (Pseudouridylate synthase); Belongs to the pseudouridine synthase RsuA family;	NE	NE	GD	NE	-0.64	0.375	0.55	0.4529	0.27	0.6412
Node1	Chromosome	HL77S_00852	lpp0877	lpp0877	lpg0815													NE	NE	NE	NE	-0.64	0.0464	0.35	0.6045	0.03	0.9607
Node1	Chromosome	HL77S_00853	lpp0878	lpp0878	lpg0816	icd		1.1.1.42	ko:K00031	ko00020,ko00480,ko00720,ko01100,ko01110,ko01120,ko01130,ko01200,ko01210,ko01230,ko04146,map00020,map00480,map00720,map01100,map01110,map01120,map01130,map01200,map01210,map01230,map04146	M00009,M00010,M00173,M00740	R00267,R00268,R01899	RC00001,RC00084,RC00114,RC00626,RC02801	br01601,ko00000,ko00001,ko00002,ko01000		icd isocitrate dehydrogenase		E	E	E	E	-0.64	0.215	3.23	0.7496	-0.53	0.7485
Node1	Chromosome	HL77S_00854	lpp0879	lpp0879	lpg0817	clpS			ko:K06891					ko00000		ATP-dependent Clp protease adapter protein ClpS	Involved in the modulation of the specificity of the ClpAP-mediated ATP-dependent protein degradation	NE	NE	NE	GD	-0.64	0.6637	0.73	1	-2.3	0.1901
Node1	Chromosome	HL77S_00855	lpp0880	lpp0880	lpg0818	clpA			ko:K03694					ko00000,ko03110		ATP-dependent Clp protease ATP-binding subunit ClpA		NE	E	NE	GD	-0.63	0.4938	1.98	0.3596	-0.81	0.5964
Node1	Chromosome	HL77S_00856	lpp0883	lpp0883	lpg0821	epsH										Putative glycosyltransferase EpsH	Similar to lipopolysaccharide biosynthesis glycosyltransferase	E	U	E	E	-0.63	0.3408	0.27	1	0	1
Node1	Chromosome	HL77S_00857	lpp0884	lpp0884	lpg0822											Similar to putative O-antigen biosynthesis protein		E	U	E	E	-0.63	0.3432	1.14	0.4338	1.03	0.6472
Node1	Chromosome	HL77S_00858	lpp0885	lpp0885	lpg0823											Neurogenic locus notch		NE	NE	NE	NE	-0.63	0.3229	0.44	0.7454	0.26	0.8289
Node1	Chromosome	HL77S_00859	lpp2896		lpg0820											GIY-YIG nuclease superfamily protein		NE	NE	NE	NE	-0.63	0.2276	0.25	0.5518	0.17	0.7501
Node1	Chromosome	HL77S_00860	lpp2895		lpg0819											Similar to transposase (IS4 family)		NE	NE	NE	NE	-0.63	0.2248	0.28	0.2672	0.5	0.0557
Node1	Chromosome	HL77S_00861																NE	NE	NE	NE	-0.63	0.2724	-0.33	0.5207	0.33	0.5534
Node1	Chromosome	HL77S_00862	lpp0886	lpp0886	lpg0824											Rhomboid family protein	Similar to uncharacterized membrane protein	NE	NE	GD	NE	-0.63	0.2438	-0.24	0.7415	0.09	0.923
Node1	Chromosome	HL77S_00863	lpp0887	lpp0887	lpg0825	mepM_2										Murein DD-endopeptidase MepM	Similar to peptidase proteins	NE	NE	NE	NE	-0.63	0.2995	0.37	0.6087	0.25	0.5991
Node1	Chromosome	HL77S_00864	lpp0888	lpp0888	lpg0826	xseA		3.1.11.6	ko:K03601	ko03430,map03430				ko00000,ko00001,ko01000,ko03400		Exodeoxyribonuclease 7 large subunit	Bidirectionally degrades single-stranded DNA into large acid-insoluble oligonucleotides, which are then degraded further into small acid-soluble oligonucleotides; Belongs to the XseA family;	NE	NE	NE	NE	-0.63	0.2042	1.3	0.0117	2.03	0.0002
Node1	Chromosome	HL77S_00865	lpp0889	lpp0889	lpg0827	bepC			ko:K12543		M00330			ko00000,ko00002,ko02000,ko02044	1.B.17,3.A.1.109.4	Similar to outer membrane protein		NE	NE	NE	NE	-0.63	0.313	0.01	0.9767	0.53	0.3007
Node1	Chromosome	HL77S_00866	lpp0890	lpp0890	lpg0828											Similar to unknown proteins		NE	NE	NE	NE	-0.63	0.3314	0.03	0.956	-0.66	0.1934
Node1	Chromosome	HL77S_00867	lpp0891	lpp0891	lpg0829	csrD										Regulator of CsrB and CsrC decay CsrD	Regulatory protein (GGDEF and EAL domains)	NE	NE	NE	NE	-0.62	0.1926	-0.04	0.9238	-0.47	0.2153
Node1	Chromosome	HL77S_00868	lpp0892	lpp0892	lpg0830											amino acid activation for nonribosomal peptide biosynthetic process		NE	NE	GD	NE	-0.62	0.2764	0.61	0.4271	0.01	0.9879
Node1	Chromosome	HL77S_00869	lpp0893	lpp0893	lpg0831	hapE										Similar to flavin-containing monooxygenases		NE	NE	GD	NE	-0.62	0.2872	0.39	0.6494	0.84	0.4183
Node1	Chromosome	HL77S_00870	lpp0894	lpp0894	lpg0832	ptlF										Similar to oxidoreductases, short-chain dehydrogenase/reductase family	Belongs to the short-chain dehydrogenases/reductases (SDR) family	NE	NE	NE	NE	-0.62	0.8211	-0.14	0.8714	0.68	0.5495
Node1	Chromosome	HL77S_00871	lpp0895	lpp0895	lpg0833	trpC		4.1.1.48	ko:K01609	ko00400,ko01100,ko01110,ko01130,ko01230,map00400,map01100,map01110,map01130,map01230	M00023	R03508	RC00944	ko00000,ko00001,ko00002,ko01000		trpC indole-3-glycerol phosphate synthases		NE	NE	GD	NE	-0.62	0.2709	0.17	0.8539	0.09	0.8966
Node1	Chromosome	HL77S_00872	lpp0896	lpp0896	lpg0834	trpD		2.4.2.18	ko:K00766	ko00400,ko01100,ko01110,ko01130,ko01230,map00400,map01100,map01110,map01130,map01230	M00023	R01073	RC00440	ko00000,ko00001,ko00002,ko01000		Anthranilate phosphoribosyltransferase	Catalyzes the transfer of the phosphoribosyl group of 5- phosphorylribose-1-pyrophosphate (PRPP) to anthranilate to yield N-(5'-phosphoribosyl)-anthranilate (PRA)	NE	NE	NE	NE	-0.62	0.3901	0.13	0.7919	0.1	0.8266
Node1	Chromosome	HL77S_00873	lpp0897	lpp0897	lpg0835	trpG		2.6.1.85,4.1.3.27	ko:K01658,ko:K01664	ko00400,ko00405,ko00790,ko01100,ko01110,ko01130,ko01230,ko02024,ko02025,map00400,map00405,map00790,map01100,map01110,map01130,map01230,map02024,map02025	M00023	R00985,R00986,R01716	RC00010,RC01418,RC02148,RC02414	ko00000,ko00001,ko00002,ko01000		Aminodeoxychorismate synthase component 2	Folate and tryptophan biosynthesis	NE	NE	NE	NE	-0.61	0.2304	0.23	0.742	0.03	0.9588
Node1	Chromosome	HL77S_00874	lpp0898	lpp0898	lpg0836	lptB			ko:K06861	ko02010,map02010	M00320			ko00000,ko00001,ko00002,ko01000,ko02000	1.B.42.1	Lipopolysaccharide export system ATP-binding protein LptB	Similar to ABC transporter, ATP-binding protein	E	E	E	E	-0.61	0.5515	0	1	-0.13	0.5001
Node1	Chromosome	HL77S_00875	lpp0899	lpp0899	lpg0837	lptA			ko:K09774					ko00000,ko02000	1.B.42.1	Lipopolysaccharide export system protein LptA		E	E	E	E	-0.61	0.2308	0	1	0.38	1
Node1	Chromosome	HL77S_00876	lpp0900	lpp0900	lpg0838	lptC			ko:K11719					ko00000,ko02000	1.B.42.1	LPS export ABC transporter periplasmic protein LptC		E	E	E	E	-0.61	0.5038	-2.28	1	-0.19	1
Node1	Chromosome	HL77S_00877	lpp0901	lpp0901	lpg0839	kdsC		3.1.3.45	ko:K03270	ko00540,ko01100,map00540,map01100	M00063	R03350	RC00017	ko00000,ko00001,ko00002,ko01000,ko01005		3-deoxy-D-manno-octulosonate 8-phosphate phosphatase KdsC	Involved in the biosynthesis of lipopolysaccharides (LPSs). Catalyzes the hydrolysis of 3-deoxy-D-manno-octulosonate 8-phosphate (KDO 8-P) to 3-deoxy-D-manno-octulosonate (KDO) and inorganic phosphate; Belongs to the KdsC family;	U	E	E	E	-0.61	0.2454	0	1	-0.18	0.5018
Node1	Chromosome	HL77S_00878	lpp0902	lpp0902	lpg0840	kdsD		5.3.1.13	ko:K06041	ko00540,ko01100,map00540,map01100	M00063	R01530	RC00541	ko00000,ko00001,ko00002,ko01000,ko01005		Similar to arabinose 5-phosphate isomerase		E	E	E	E	-0.61	0.2599	-0.64	1	-5.67	1
Node1	Chromosome	HL77S_00879	lpp0903	lpp0903	lpg0841	yrbF			ko:K02065	ko02010,map02010	M00210,M00669,M00670			ko00000,ko00001,ko00002,ko02000	3.A.1.27	Similar to ABC transporter, ATP-binding protein		NE	NE	NE	NE	-0.61	0.305	0.37	0.5987	0.11	0.852
Node1	Chromosome	HL77S_00880	lpp0904	lpp0904	lpg0842	mlaE_1			ko:K02066	ko02010,map02010	M00210,M00669,M00670			ko00000,ko00001,ko00002,ko02000	3.A.1.27	Probable phospholipid ABC transporter permease protein mlaE	Similar to permease of ABC transporter	NE	NE	NE	NE	-0.61	0.2868	-1.18	0.0099	-0.39	0.3467
Node1	Chromosome	HL77S_00881	lpp0905	lpp0905	lpg0843	mlaD			ko:K02067	ko02010,map02010	M00210,M00669,M00670			ko00000,ko00001,ko00002,ko02000	3.A.1.27	Probable phospholipid ABC transporter-binding protein mlaD		NE	NE	NE	NE	-0.61	0.4952	-0.33	0.6362	0.74	0.3808
Node1	Chromosome	HL77S_00882	lpp0906	lpp0906	lpg0844	mlaC			ko:K07323	ko02010,map02010	M00210			ko00000,ko00001,ko00002,ko02000	3.A.1.27.3	ABC transporter periplasmic binding protein MlaC		U	NE	E	NE	-0.6	0.4706	1.91	0.3892	0.19	0.8292
Node1	Chromosome	HL77S_00883	lpp0907	lpp0907	lpg0845	rsbV			ko:K07122	ko02010,map02010	M00210			ko00000,ko00001,ko00002,ko02000	3.A.1.27.3	Anti-sigma-B factor antagonist	Weakly similar to anti-anti-sigma factor	NE	NE	NE	NE	-0.6	0.5093	0.52	0.5545	-0.19	0.882
Node1	Chromosome	HL77S_00884	lpp0908	lpp0908	lpg0846	yrbA										Predicted transcriptional regulator, BolA superfamily	Belongs to the BolA/IbaG family	NE	NE	NE	NE	-0.6	0.2504	-0.34	0.7944	-1.99	0.2563
Node1	Chromosome	HL77S_00885	lpp0909	lpp0909	lpg0847	murA		2.5.1.7	ko:K00790	ko00520,ko00550,ko01100,map00520,map00550,map01100		R00660	RC00350	ko00000,ko00001,ko01000,ko01011		UDP-N-acetylglucosamine 1-carboxyvinyltransferase	Cell wall formation. Adds enolpyruvyl to UDP-N- acetylglucosamine; Belongs to the EPSP synthase family. MurA subfamily;	E	E	E	E	-0.6	0.5808	0.04	1	-2.97	0.5608
Node1	Chromosome	HL77S_00886	lpp0910	lpp0910	lpg0848	ybgI										Putative GTP cyclohydrolase 1 type 2		NE	NE	NE	NE	-0.6	0.3162	-0.34	0.6505	0.35	0.636
Node1	Chromosome	HL77S_00887	lpp0911	lpp0911	lpg0849	lolD_1			ko:K09810	ko02010,map02010	M00255			ko00000,ko00001,ko00002,ko01000,ko02000	3.A.1.125	Lipoprotein-releasing system ATP-binding protein LolD	Highly similar to ABC transporter, ATP-binding protein	NE	NE	NE	GA	-0.59	0.2758	0.14	0.8255	-0.02	0.9688
Node1	Chromosome	HL77S_00888	lpp0912	lpp0912	lpg0850	lolC			ko:K09808	ko02010,map02010	M00255			ko00000,ko00001,ko00002,ko02000	3.A.1.125	Lipoprotein-releasing system Transmembrane protein LolC		NE	NE	NE	NE	-0.59	0.1943	0.02	0.9601	0.09	0.8827
Node1	Chromosome	HL77S_00889	lpp0913	lpp0913	lpg0851											Efflux transporter periplasmic adaptor subunit	Similar to membrane-fusion protein; Belongs to the membrane fusion protein (MFP) (TC 8.A.1) family;	NE	NE	NE	NE	-0.59	0.0389	0.26	0.8076	0.02	0.9785
Node1	Chromosome	HL77S_00890	lpp0914	lpp0914	lpg0852													NE	NE	NE	NE	-0.59	0.8413	0.57	0.3748	0.32	0.7015
Node1	Chromosome	HL77S_00891	lpp0915	lpp0915	lpg0853	fleQ			ko:K10941	ko02020,ko02025,ko05111,map02020,map02025,map05111				ko00000,ko00001,ko03000		transcriptional regulator FleQ		NE	NE	NE	NE	-0.59	0.3036	0.01	0.994	-0.19	0.7794
Node1	Chromosome	HL77S_00892	lpp0916	lpp0916	lpg0854													S	S	NE	NE	-0.59	0.501	-0.25	0.786	0.26	0.8439
Node1	Chromosome	HL77S_00893	lpp0917	lpp0917	lpg0855	sohB			ko:K04774					ko00000,ko01000,ko01002		Putative protease SohB	Similar to protease	NE	NE	NE	NE	-0.59	0.3106	-0.35	0.6956	-0.61	0.4842
Node1	Chromosome	HL77S_00894	lpp0918	lpp0918	lpg0856	ccmA		3.6.3.41	ko:K02193	ko02010,map02010	M00259			ko00000,ko00001,ko00002,ko01000,ko02000	3.A.1.107	Cytochrome c biogenesis ATP-binding export protein CcmA	Part of the ABC transporter complex CcmAB involved in the biogenesis of c-type cytochromes; once thought to export heme, this seems not to be the case, but its exact role is uncertain. Responsible for energy coupling to the transport system; Belongs to the ABC transporter superfamily. CcmA exporter (TC 3.A.1.107) family	NE	NE	NE	GD	-0.59	0.1	-0.07	0.9362	-1.66	0.167
Node1	Chromosome	HL77S_00895	lpp0919	lpp0919	lpg0857	ccmB			ko:K02194	ko02010,map02010	M00259			ko00000,ko00001,ko00002,ko02000	3.A.1.107	Heme exporter protein B	Required for the export of heme to the periplasm for the biogenesis of c-type cytochromes	NE	NE	NE	GD	-0.58	0.4481	-6.94	0.2477	-3.09	0.2773
Node1	Chromosome	HL77S_00896	lpp0920	lpp0920	lpg0858	ccmC			ko:K02195	ko02010,map02010	M00259			ko00000,ko00001,ko00002,ko02000	3.A.1.107	Heme exporter protein C	Required for the export of heme to the periplasm for the biogenesis of c-type cytochromes	NE	E	GD	E	-0.58	0.366	0.04	1	-0.51	1
Node1	Chromosome	HL77S_00897	lpp0921	lpp0921	lpg0859	ccmD			ko:K02196	ko02010,map02010				ko00000,ko00001,ko02000	3.A.1.107	Heme exporter protein D	Required for the export of heme to the periplasm for the biogenesis of c-type cytochromes	S	S	GD	GD	-0.58	0.2571	2	0.4842	3.9	1
Node1	Chromosome	HL77S_00898	lpp0922	lpp0922	lpg0860	ccmE			ko:K02197					ko00000		Cytochrome c-type biogenesis protein CcmE	Heme chaperone required for the biogenesis of c-type cytochromes. Transiently binds heme delivered by CcmC and transfers the heme to apo-cytochromes in a process facilitated by CcmF and CcmH	NE	NE	GD	GD	-0.58	0.4395	1.85	0.768	-0.75	0.827
Node1	Chromosome	HL77S_00899	lpp0923	lpp0923	lpg0861	ccmF			ko:K02198					ko00000,ko02000	9.B.14.1	cytochrome C-type biogenesis protein CcmF		NE	E	NE	GD	-0.58	0.9157	-0.22	0.8446	0.6	0.8398
Node1	Chromosome	HL77S_00900	lpp0924	lpp0924	lpg0862	ccmG			ko:K02199					ko00000,ko03110		cytochrome C biogenesis protein CcmG		NE	NE	NE	GD	-0.58	0.7631	0.16	0.8055	-0.27	0.9388
Node1	Chromosome	HL77S_00901	lpp0925	lpp0925	lpg0863	ccmH			ko:K02200					ko00000		Cytochrome c-type biogenesis protein	Possible subunit of a heme lyase	NE	NE	NE	GD	-0.58	0.3505	-3.48	0.1992	-3.21	1
Node1	Chromosome	HL77S_00902	lpp0926	lpp0926	lpg0864											Similar to cytochrome c-type biogenesis protein		NE	NE	NE	NE	-0.58	0.5316	0.5	0.8302	3.98	0.9341
Node1	Chromosome	HL77S_00903	lpp0927	lpp0927					ko:K09165					ko00000		Protein of uncharacterised function (DUF1458)		NE	NE	NE	NE	-0.58	0.228	-0.8	0.5426	0.79	0.6592
Node1	Chromosome	HL77S_00904	lpp0928	lpp0928	lpg0865											Similar to outer membrane lipoprotein		NE	NE	NE	NE	-0.58	0.4335	-0.31	0.7702	-0.89	0.3284
Node1	Chromosome	HL77S_00905	lpp0929	lpp0929	lpg0866			3.2.2.21	ko:K03652	ko03410,map03410				ko00000,ko00001,ko01000,ko03400		Similar to methyladenine DNA glycosylase	Belongs to the DNA glycosylase MPG family	NE	NE	NE	NE	-0.58	1	0.15	0.8205	0.29	0.6649
Node1	Chromosome	HL77S_00906	lpp0930	lpp0930	lpg0867	recQ		3.6.4.12	ko:K03654	ko03018,map03018				ko00000,ko00001,ko01000,ko03400		Similar to ATP-dependent DNA helicase RecQ		NE	NE	NE	NE	-0.57	0.2273	0.21	0.6091	0.44	0.2725
Node1	Chromosome	HL77S_00907	lpp0931	lpp0931	lpg0868	mmgC		1.3.8.1	ko:K00248	ko00071,ko00280,ko00650,ko01100,ko01110,ko01120,ko01200,ko01212,map00071,map00280,map00650,map01100,map01110,map01120,map01200,map01212		R01175,R01178,R02661,R03172,R04751	RC00052,RC00068,RC00076,RC00120,RC00148	ko00000,ko00001,ko01000		Acyl-CoA dehydrogenase, short-chain specific	Similar to acyl-CoA dehydrogenase	NE	NE	NE	NE	-0.57	0.3203	-0.22	0.7457	-0.85	0.0777
Node1	Chromosome	HL77S_00908	lpp0932	lpp0932	lpg0869	echA8_1		4.2.1.17	ko:K01715	ko00650,ko01200,map00650,map01200		R03026	RC00831	ko00000,ko00001,ko01000		Similar to enoyl-CoA hydratase/carnithine racemase		NE	E	NE	E	-0.57	0.2129	-0.32	1	-0.12	1
Node1	Chromosome	HL77S_00909	lpp0933	lpp0933	lpg0870											Similar to enoyl-CoA hydratase/isomerase family protein		NE	E	NE	E	-0.57	0.4583	-2.52	0.4884	-3.62	0.7412
Node1	Chromosome	HL77S_00910	lpp0934	lpp0934	lpg0871													NE	NE	NE	NE	-0.56	0.3344	0.55	0.3395	0.97	0.2769
Node1	Chromosome	HL77S_00911																NE	NE	NE	NE	-0.56	0.209	0.49	0.2903	0.24	0.6219
Node1	Chromosome	HL77S_00912	lpp0935	lpp0935	lpg0872	prfC	GO:0003674,GO:0003676,GO:0003723,GO:0003747,GO:0005488,GO:0005575,GO:0005622,GO:0005623,GO:0005737,GO:0005829,GO:0006412,GO:0006415,GO:0006518,GO:0006807,GO:0008079,GO:0008135,GO:0008150,GO:0008152,GO:0009058,GO:0009059,GO:0009987,GO:0010467,GO:0016043,GO:0016150,GO:0019538,GO:0022411,GO:0032984,GO:0034641,GO:0034645,GO:0043043,GO:0043170,GO:0043603,GO:0043604,GO:0043624,GO:0043933,GO:0044237,GO:…		ko:K02837					ko00000,ko03012		Peptide chain release factor 3	Increases the formation of ribosomal termination complexes and stimulates activities of RF-1 and RF-2. It binds guanine nucleotides and has strong preference for UGA stop codons. It may interact directly with the ribosome. The stimulation of RF- 1 and RF-2 is significantly reduced by GTP and GDP, but not by GMP	NE	NE	GD	GD	-0.56	0.5132	-1.62	0.0217	0.53	0.7038
Node1	Chromosome	HL77S_00913	lpp0936	lpp0936	lpg0873													NE	NE	NE	NE	-0.56	0.4669	0.36	0.8166	0.7	0.4349
Node1	Chromosome	HL77S_00914	lpp0937	lpp0937	lpg0874	pntB		1.6.1.2	ko:K00325	ko00760,ko01100,map00760,map01100		R00112	RC00001	ko00000,ko00001,ko01000		NAD(P) transhydrogenase subunit beta	The transhydrogenation between NADH and NADP is coupled to respiration and ATP hydrolysis and functions as a proton pump across the membrane	NE	NE	NE	NE	-0.56	0.3503	0.55	0.1928	0.67	0.1936
Node1	Chromosome	HL77S_00915	lpp0938	lpp0938	lpg0875	pnaB		1.6.1.2	ko:K00324	ko00760,ko01100,map00760,map01100		R00112	RC00001	ko00000,ko00001,ko01000		pnaB NAD(P) transhydrogenase subunit beta (Pyridine nucleotide transhydrogenase subunit alpha II)		NE	NE	NE	NE	-0.56	0.5818	-0.34	0.468	-0.54	0.3124
Node1	Chromosome	HL77S_00916	lpp0939	lpp0939	lpg0876	pntA		1.6.1.2	ko:K00324	ko00760,ko01100,map00760,map01100		R00112	RC00001	ko00000,ko00001,ko01000		pntA pyridine nucleotide transhydrogenase alpha subunit		NE	NE	NE	NE	-0.56	0.117	0.24	0.7908	0.52	0.5964
Node1	Chromosome	HL77S_00917	lpp0940	lpp0940	lpg0877											Cysteine-rich secretory protein family protein	Similar to uncharacterized proteins	NE	NE	NE	NE	-0.56	0.4228	0.23	0.7738	-0.97	0.1179
Node1	Chromosome	HL77S_00918	lpp0941	lpp0941	lpg0878													NE	NE	GD	NE	-0.55	0.1967	-0.29	0.7867	-0.33	0.7721
Node1	Chromosome	HL77S_00919	lpp0942	lpp0942	lpg0879											Phytochrome-like protein cph2	Regulatory protein (GGDEF domain)	NE	NE	NE	NE	-0.55	0.2812	0.34	0.5529	0.27	0.5959
Node1	Chromosome	HL77S_00920	lpp0943	lpp0943	lpg0880											Has lipid A 3-O-deacylase activity. Hydrolyzes the ester bond at the 3 position of lipid A, a bioactive component of lipopolysaccharide (LPS), thereby releasing the primary fatty acyl moiety		NE	E	NE	GD	-0.55	0.346	-6.18	0.0604	-1.32	0.5635
Node1	Chromosome	HL77S_00921														tRNA-Ser(gga)		S	S	NE	NE	-0.55	0.242	2.88	1	1.19	0.7216
Node1	Chromosome	HL77S_00922	lpp0944	lpp0944	lpg0882											Predicted transmembrane protein		NE	NE	NE	NE	-0.55	0.3461	0.79	0.3194	0.52	0.4927
Node1	Chromosome	HL77S_00923	lpp0945	lpp0945	lpg0883													NE	NE	NE	NE	-0.55	0.4668	-0.29	0.7727	0.77	0.5208
Node1	Chromosome	HL77S_00924	lpp0946	lpp0946	lpg0885	ybbD_1		3.2.1.52	ko:K01207	ko00520,ko00531,ko01100,ko01501,map00520,map00531,map01100,map01501	M00628	R00022,R05963,R07809,R07810,R10831	RC00049	ko00000,ko00001,ko00002,ko01000		Putative lipoprotein YbbD	Similar to glycosyl hydrolase	NE	NE	NE	NE	-0.55	0.4211	-0.44	0.3357	-0.05	0.906
Node1	Chromosome	HL77S_00925	lpp0947	lpp0947	lpg0886	gltP										Proton glutamate symport protein	Similar to amino acid transporter; Belongs to the dicarboxylate/amino acid:cation symporter (DAACS) (TC 2.A.23) family;	U	U	E	E	-0.55	0.3011	0	1	0.12	0.2532
Node1	Chromosome	HL77S_00926	lpp0948	lpp0948	lpg0887	dapE		3.5.1.18	ko:K01439	ko00300,ko01100,ko01120,ko01230,map00300,map01100,map01120,map01230	M00016	R02734	RC00064,RC00090	ko00000,ko00001,ko00002,ko01000		Succinyl-diaminopimelate desuccinylase	Catalyzes the hydrolysis of N-succinyl-L,L- diaminopimelic acid (SDAP), forming succinate and LL-2,6- diaminoheptanedioate (DAP), an intermediate involved in the bacterial biosynthesis of lysine and meso-diaminopimelic acid, an essential component of bacterial cell walls; Belongs to the peptidase M20A family. DapE subfamily;	E	E	E	E	-0.55	0.7381	0	1	0.12	1
Node1	Chromosome	HL77S_00927	lpp0949	lpp0949	lpg0888	dapD		2.3.1.117	ko:K00674	ko00300,ko01100,ko01120,ko01230,map00300,map01100,map01120,map01230	M00016	R04365	RC00004,RC01136	ko00000,ko00001,ko00002,ko01000		dapD 2345-tetrahydropyridine-26-dicarboxylateN-succinyltransferase		E	E	E	E	-0.55	0.3403	0	1	0	1
Node1	Chromosome	HL77S_00928	lpp0950	lpp0950	lpg0889	yihG										Probable acyltransferase yihG	Similar to acetyltransferase	NE	NE	GD	NE	-0.55	0.7039	0.32	0.6852	-0.58	0.3776
Node1	Chromosome	HL77S_00929	lpp0951	lpp0951	lpg0890	metB	GO:0000096,GO:0000097,GO:0003674,GO:0003824,GO:0003962,GO:0004121,GO:0004123,GO:0006082,GO:0006520,GO:0006555,GO:0006790,GO:0006807,GO:0008150,GO:0008152,GO:0008652,GO:0009058,GO:0009066,GO:0009067,GO:0009086,GO:0009987,GO:0016053,GO:0016740,GO:0016765,GO:0016829,GO:0016846,GO:0019752,GO:0043436,GO:0044237,GO:0044238,GO:0044249,GO:0044272,GO:0044281,GO:0044283,GO:0046394,GO:0071704,GO:1901564,GO:…	4.4.1.1,4.4.1.8	ko:K01758,ko:K01760	ko00260,ko00270,ko00450,ko01100,ko01110,ko01130,ko01230,map00260,map00270,map00450,map01100,map01110,map01130,map01230	M00017,M00338	R00782,R01001,R01286,R02408,R04770,R04930,R04941,R09366	RC00056,RC00069,RC00348,RC00382,RC00488,RC00710,RC01209,RC01210,RC01245,RC02303	ko00000,ko00001,ko00002,ko01000,ko04147		Similar to cystathionine beta-lyase		NE	NE	NE	NE	-0.54	0.2052	0.46	0.5204	0.26	0.6639
Node1	Chromosome	HL77S_00930	lpp0952	lpp0952	lpg0891	gmr_2		3.1.4.52	ko:K21024	ko02025,map02025				ko00000,ko00001,ko01000		Cyclic di-GMP phosphodiesterase Gmr	Regulatory protein (GGDEF and EAL domains)	NE	NE	NE	GA	-0.54	0.4088	-0.24	0.6331	0.44	0.3173
Node1	Chromosome	HL77S_00931	lpp0953	lpp0953	lpg0892	kmo		1.14.13.9	ko:K00486	ko00380,ko01100,map00380,map01100	M00038	R01960	RC00046	ko00000,ko00001,ko00002,ko01000		Kynurenine 3-monooxygenase	Catalyzes the hydroxylation of L-kynurenine (L-Kyn) to form 3-hydroxy-L-kynurenine (L-3OHKyn). Required for synthesis of quinolinic acid; Belongs to the aromatic-ring hydroxylase family. KMO subfamily;	NE	NE	NE	NE	-0.54	0.7363	-0.06	0.8768	0.45	0.2602
Node1	Chromosome	HL77S_00932	lpp0954	lpp0954	lpg0893											Similar to unknown proteins		NE	NE	NE	NE	-0.54	0.32	-0.42	0.4556	0.02	0.975
Node1	Chromosome	HL77S_00933	lpp0955	lpp0955	lpg0894	fas5										Putative oxidoreductase ORF5 in fasciation locus	Similar to eukaryotic cytokinin oxidase	NE	NE	NE	NE	-0.54	0.4079	-0.19	0.7211	0.12	0.7891
Node1	Chromosome	HL77S_00934	lpp0956	lpp0956	lpg0895				ko:K02452	ko03070,ko05111,map03070,map05111	M00331			ko00000,ko00001,ko00002,ko02044	3.A.15	Type II secretion system protein C		NE	NE	NE	NE	-0.54	0.8212	0.74	0.4778	-0.72	0.463
Node1	Chromosome	HL77S_00935	lpp0957	lpp0957	lpg0896											Sel1-like repeats.		NE	NE	NE	NE	-0.54	0.5149	1.09	0.7454	-0.4	0.6042
Node1	Chromosome	HL77S_00936	lpp0958	lpp0958	lpg0897	nceA			ko:K07301					ko00000,ko02000	2.A.19.5	Inner membrane protein YrbG	Similar to putative sodium/calcium antiporter	NE	NE	NE	NE	-0.53	0.4108	-0.42	0.5781	-1.49	0.0041
Node1	Chromosome	HL77S_00937	lpp0959	lpp0959	lpg0898													NE	NE	NE	NE	-0.53	0.464	-2.02	0.4337	-0.32	0.9165
Node1	Chromosome	HL77S_00938	lpp0960	lpp0960	lpg0899	mutY			ko:K03575	ko03410,map03410				ko00000,ko00001,ko01000,ko03400		Similar to A/G-specific adenine glycosylase		NE	NE	NE	NE	-0.53	0.2083	0.38	0.5113	0.32	0.5105
Node1	Chromosome	HL77S_00939	lpp0961	lpp0961	lpg0900				ko:K07289					ko00000		AsmA family protein		NE	NE	NE	NE	-0.53	0.4695	-0.31	0.5762	0.17	0.7352
Node1	Chromosome	HL77S_00940	lpp0962	lpp0962	lpg0901													NE	NE	NE	NE	-0.53	0.7525	-0.38	0.5648	-0.04	0.9433
Node1	Chromosome	HL77S_00941	lpp0963	lpp0963	lpg0902													NE	NE	NE	NE	-0.53	0.4877	0.67	0.7053	0.08	0.9159
Node1	Chromosome	HL77S_00942																NE	NE	NE	NE	-0.53	0.5789	0.1	0.9111	0.36	0.6885
Node1	Chromosome	HL77S_00943	lpp0964	lpp0964												tryptophan synthase subunit beta		NE	NE	NE	NE	-0.53	0.4712	-0.13	0.8925	-0.23	0.7863
Node1	Chromosome	HL77S_00944	lpp0965	lpp0965	lpg0903	degP										Putative serine protease HtrA	Similar to protease	NE	NE	NE	NE	-0.53	0.3952	-0.07	0.8898	-0.03	0.9587
Node1	Chromosome	HL77S_00945	lpp0966	lpp0966	lpg0904											Isochorismatase family protein		NE	NE	NE	NE	-0.53	0.2991	0.33	0.6498	0.34	0.7026
Node1	Chromosome	HL77S_00946	lpp0967	lpp0967	lpg0905	fabG_5										3-oxoacyl-[acyl-carrier-protein] reductase FabG	Similar to 3-hydroxyacyl-CoA dehydrogenase type II; Belongs to the short-chain dehydrogenases/reductases (SDR) family;	NE	NE	NE	NE	-0.53	0.5123	1.31	0.7412	0.62	0.7336
Node1	Chromosome	HL77S_00947	lpp0968	lpp0968	lpg0906				ko:K02399	ko02040,map02040				ko00000,ko00001,ko02035		FlgN protein		NE	NE	GD	NE	-0.53	0.3367	-0.14	0.8253	-0.13	0.8738
Node1	Chromosome	HL77S_00948	lpp0969	lpp0969	lpg0907	flgM			ko:K02398	ko02020,ko02025,ko02026,ko02040,map02020,map02025,map02026,map02040				ko00000,ko00001,ko02035		Anti-sigma28 factor FlgM	Similar to negative regulator of flagellin synthesis (Anti-sigma-28 factor)	NE	NE	NE	NE	-0.52	0.4545	0.91	0.2195	0.82	0.2572
Node1	Chromosome	HL77S_00949	lpp0970	lpp0970	lpg0908	flgA			ko:K02386	ko02040,map02040				ko00000,ko00001,ko02035		Flagella basal body P-ring formation protein FlgA	Involved in the assembly process of the P-ring formation. It may associate with FlgF on the rod constituting a structure essential for the P-ring assembly or may act as a modulator protein for the P-ring assembly	NE	NE	GD	NE	-0.52	0.4572	-0.03	0.9749	-0.16	0.8681
Node1	Chromosome	HL77S_00950	lpp0971	lpp0971	lpg0909	cyc										Similar to cytochrome c-type protein		NE	NE	GD	NE	-0.52	0.4538	0.56	0.7975	-0.27	0.7769
Node1	Chromosome	HL77S_00951	lpp0972	lpp0972	lpg0910											L,D-transpeptidase catalytic domain	Similar to enhanced entry protein EnhA	NE	NE	NE	NE	-0.52	0.6554	0.13	0.8769	-1.33	0.2794
Node1	Chromosome	HL77S_00952	lpp0973	lpp0973	lpg0911	coaX		2.7.1.33	ko:K03525	ko00770,ko01100,map00770,map01100	M00120	R02971,R03018,R04391	RC00002,RC00017	ko00000,ko00001,ko00002,ko01000		Type III pantothenate kinase	Catalyzes the phosphorylation of pantothenate (Pan), the first step in CoA biosynthesis	E	E	E	E	-0.52	0.1743	0	1	0	1
Node1	Chromosome	HL77S_00953	lpp0974	lpp0974	lpg0913	mraZ	GO:0000976,GO:0001067,GO:0003674,GO:0003676,GO:0003677,GO:0003690,GO:0003700,GO:0005488,GO:0006355,GO:0008150,GO:0009889,GO:0009890,GO:0009892,GO:0010468,GO:0010556,GO:0010558,GO:0010605,GO:0010629,GO:0019219,GO:0019222,GO:0031323,GO:0031324,GO:0031326,GO:0031327,GO:0031333,GO:0043254,GO:0043565,GO:0044087,GO:0044212,GO:0045892,GO:0045934,GO:0048519,GO:0048523,GO:0050789,GO:0050794,GO:0051128,GO:…		ko:K03925					ko00000		Transcriptional regulator MraZ	Belongs to the MraZ family	NE	NE	NE	GD	-0.52	0.4591	1.46	0.8066	0.82	0.6324
Node1	Chromosome	HL77S_00954	lpp0975	lpp0975	lpg0914	rsmH	GO:0000154,GO:0001510,GO:0003674,GO:0003824,GO:0005575,GO:0005622,GO:0005623,GO:0005737,GO:0006139,GO:0006364,GO:0006396,GO:0006725,GO:0006807,GO:0008150,GO:0008152,GO:0008168,GO:0008170,GO:0008173,GO:0008649,GO:0008757,GO:0009451,GO:0009987,GO:0010467,GO:0016070,GO:0016072,GO:0016434,GO:0016740,GO:0016741,GO:0022613,GO:0031167,GO:0032259,GO:0034470,GO:0034641,GO:0034660,GO:0042254,GO:0043170,GO:…	2.1.1.199	ko:K03438					ko00000,ko01000,ko03009		Ribosomal RNA small subunit methyltransferase H	Specifically methylates the N4 position of cytidine in position 1402 (C1402) of 16S rRNA	U	NE	NE	GD	-0.52	0.4074	-2.03	0.3195	-1.19	0.3825
Node1	Chromosome	HL77S_00955	lpp0976	lpp0976	lpg0915	ftsL			ko:K03586					ko00000,ko03036		Cell division protein FtsL	Essential cell division protein. May link together the upstream cell division proteins, which are predominantly cytoplasmic, with the downstream cell division proteins, which are predominantly periplasmic	U	NE	NE	E	-0.52	0.3949	-0.88	0.3916	-1.56	0.135
Node1	Chromosome	HL77S_00956	lpp0977	lpp0977	lpg0916	ftsI		3.4.16.4	ko:K03587	ko00550,ko01501,map00550,map01501				ko00000,ko00001,ko01000,ko01011,ko03036		Peptidoglycan D,D-transpeptidase FtsI	Catalyzes cross-linking of the peptidoglycan cell wall at the division septum; Belongs to the transpeptidase family. FtsI subfamily;	E	E	E	E	-0.52	0.3575	-0.29	0.9697	0.51	0.7835
Node1	Chromosome	HL77S_00957	lpp0978	lpp0978	lpg0917	murE	GO:0000270,GO:0003674,GO:0003824,GO:0006022,GO:0006023,GO:0006024,GO:0006807,GO:0008150,GO:0008152,GO:0009058,GO:0009059,GO:0009252,GO:0009273,GO:0009987,GO:0016874,GO:0016879,GO:0016881,GO:0030203,GO:0034645,GO:0042546,GO:0043170,GO:0044036,GO:0044038,GO:0044085,GO:0044237,GO:0044249,GO:0044260,GO:0070589,GO:0071554,GO:0071704,GO:0071840,GO:1901135,GO:1901137,GO:1901564,GO:1901566,GO:1901576	6.3.2.13	ko:K01928	ko00300,ko00550,map00300,map00550		R02788	RC00064,RC00090	ko00000,ko00001,ko01000,ko01011		UDP-N-acetylmuramoyl-L-alanyl-D-glutamate--2,6-diaminopimelate ligase	Catalyzes the addition of meso-diaminopimelic acid to the nucleotide precursor UDP-N-acetylmuramoyl-L-alanyl-D-glutamate (UMAG) in the biosynthesis of bacterial cell-wall peptidoglycan; Belongs to the MurCDEF family. MurE subfamily;	E	E	E	E	-0.52	0.5438	0.02	1	0.02	1
Node1	Chromosome	HL77S_00958	lpp0979	lpp0979	lpg0918	pdxB	GO:0003674,GO:0003824,GO:0006725,GO:0006766,GO:0006767,GO:0006807,GO:0008150,GO:0008152,GO:0008614,GO:0008615,GO:0009058,GO:0009110,GO:0009987,GO:0016491,GO:0016614,GO:0016616,GO:0017144,GO:0018130,GO:0019438,GO:0034641,GO:0042364,GO:0042816,GO:0042819,GO:0044237,GO:0044249,GO:0044271,GO:0044281,GO:0044283,GO:0046483,GO:0051186,GO:0051188,GO:0055114,GO:0071704,GO:0072524,GO:0072525,GO:1901360,GO:…	1.1.1.290	ko:K03473	ko00750,ko01100,map00750,map01100	M00124	R04210	RC00084	ko00000,ko00001,ko00002,ko01000		Erythronate-4-phosphate dehydrogenase	Catalyzes the oxidation of erythronate-4-phosphate to 3- hydroxy-2-oxo-4-phosphonooxybutanoate	E	E	GD	E	-0.51	0.1738	-0.22	1	1.36	0.6264
Node1	Chromosome	HL77S_00959	lpp0980	lpp0980	lpg0919											Peptidase family M50		U	NE	GD	GD	-0.51	0.2463	-0.54	0.604	-1.79	0.5003
Node1	Chromosome	HL77S_00960	lpp0981	lpp0981	lpg0920											Phosphatidylglycerophosphatase B		E	E	E	E	-0.51	0.2797	0.21	0.9062	2.49	0.6264
Node1	Chromosome	HL77S_00961	lpp0982	lpp0982	lpg0921											Heat shock protein DnaJ domain protein		NE	NE	NE	NE	-0.51	0.8452	0.47	0.5513	0.19	0.7938
Node1	Chromosome	HL77S_00962	lpp0984	lpp0984	lpg0922	etfB			ko:K03521					ko00000		etfB Electron transfer flavoprotein beta-subunit (Beta-ETF)		E	E	E	E	-0.51	0.4821	0	1	0	1
Node1	Chromosome	HL77S_00963	lpp0985	lpp0985	lpg0923	etfA			ko:K03522					ko00000,ko04147		etfA Electron transfer flavoprotein alpha subunit		E	E	E	E	-0.51	0.3506	0	1	-0.07	1
Node1	Chromosome	HL77S_00964	lpp0986	lpp0986	lpg0924	ald		1.4.1.1	ko:K00259	ko00250,ko00430,ko01100,map00250,map00430,map01100		R00396	RC00008	ko00000,ko00001,ko01000		Similar to alanine dehydrogenase	Belongs to the AlaDH/PNT family	NE	NE	NE	NE	-0.5	0.538	0.62	0.6887	-0.1	0.8358
Node1	Chromosome	HL77S_00965	lpp0987	lpp0987	lpg0925	mrcA		2.4.1.129,3.4.16.4	ko:K05366	ko00550,ko01100,ko01501,map00550,map01100,map01501				ko00000,ko00001,ko01000,ko01003,ko01011		Penicillin-binding protein 1A	Similar to peptidoglycan synthetase; penicillin-binding protein 1A;	E	E	E	E	-0.5	0.5157	1.94	0.3367	4.44	0.1173
Node1	Chromosome	HL77S_00966	lpp0988	lpp0988	lpg0926													NE	NE	NE	NE	-0.5	0.4403	-0.31	0.571	0.48	0.4974
Node1	Chromosome	HL77S_00967	lpp0989	lpp0989	lpg0927	pilM			ko:K02662					ko00000,ko02035,ko02044		Tfp pilus assembly protein ATPase PilM		NE	NE	NE	NE	-0.5	0.3641	-3.03	0	-2.76	0
Node1	Chromosome	HL77S_00968	lpp0990	lpp0990	lpg0928	pilN			ko:K02663					ko00000,ko02035,ko02044		Tfp pilus assembly protein PilN		NE	NE	NE	NE	-0.5	0.155	-3.63	0.0119	-2.48	0.118
Node1	Chromosome	HL77S_00969	lpp0991	lpp0991	lpg0929	pilO			ko:K02664					ko00000,ko02035,ko02044		Tfp pilus assembly protein PilO		NE	NE	NE	NE	-0.5	0.5067	-2.7	0.009	-2.47	0.0063
Node1	Chromosome	HL77S_00970	lpp0992	lpp0992	lpg0930	pilP			ko:K02665					ko00000,ko02035,ko02044		Tfp pilus assembly protein PilP		NE	NE	NE	NE	-0.5	0.5031	-2.6	0.0222	-3.01	0.0012
Node1	Chromosome	HL77S_00971	lpp0993	lpp0993	lpg0931	pilQ			ko:K02666					ko00000,ko02035,ko02044	3.A.15.2	type IV pilus (Tfp) assembly protein PilQ		NE	NE	NE	NE	-0.5	0.5121	-3.59	0	-1.82	0.0025
Node1	Chromosome	HL77S_00972	lpp0994	lpp0994	lpg0932	aroK	GO:0000287,GO:0003674,GO:0003824,GO:0004765,GO:0005488,GO:0006082,GO:0006520,GO:0006725,GO:0006793,GO:0006796,GO:0006807,GO:0008150,GO:0008152,GO:0008652,GO:0009058,GO:0009072,GO:0009073,GO:0009987,GO:0016053,GO:0016301,GO:0016310,GO:0016740,GO:0016772,GO:0016773,GO:0019438,GO:0019632,GO:0019752,GO:0032787,GO:0043167,GO:0043169,GO:0043436,GO:0044237,GO:0044238,GO:0044249,GO:0044281,GO:0044283,GO:…	2.7.1.71	ko:K00891	ko00400,ko01100,ko01110,ko01130,ko01230,map00400,map01100,map01110,map01130,map01230	M00022	R02412	RC00002,RC00078	ko00000,ko00001,ko00002,ko01000		Shikimate kinase	Catalyzes the specific phosphorylation of the 3-hydroxyl group of shikimic acid using ATP as a cosubstrate; Belongs to the shikimate kinase family;	U	E	GD	E	-0.5	0.541	0	1	0	1
Node1	Chromosome	HL77S_00973	lpp0995	lpp0995	lpg0933	aroB		4.2.3.4	ko:K01735	ko00400,ko01100,ko01110,ko01130,ko01230,map00400,map01100,map01110,map01130,map01230	M00022	R03083	RC00847	ko00000,ko00001,ko00002,ko01000		3-dehydroquinate synthase	Catalyzes the conversion of 3-deoxy-D-arabino- heptulosonate 7-phosphate (DAHP) to dehydroquinate (DHQ)	NE	NE	NE	NE	-0.49	0.5143	-0.45	0.6217	-0.35	0.6416
Node1	Chromosome	HL77S_00974	lpp0996	lpp0996	lpg0934											Sporulation related domain		NE	NE	NE	NE	-0.49	0.108	-0.49	0.2739	-1.16	0.0053
Node1	Chromosome	HL77S_00975	lpp0997	lpp0997	lpg0935	uspA			ko:K06149					ko00000		Similar to universal stress protein A		NE	NE	NE	NE	-0.49	0.2021	1.05	0.2878	0.44	0.5724
Node1	Chromosome	HL77S_00976	lpp0998	lpp0998	lpg0936	ribF		2.7.1.26,2.7.7.2	ko:K11753	ko00740,ko01100,ko01110,map00740,map01100,map01110	M00125	R00161,R00549	RC00002,RC00017	ko00000,ko00001,ko00002,ko01000		Riboflavin biosynthesis protein RibF (Riboflavin kinase/FMN adenylyltransferase)		E	E	E	E	-0.49	0.3375	0	1	-3.96	0.7499
Node1	Chromosome	HL77S_00977	lpp0999	lpp0999	lpg0937	ileS		6.1.1.5	ko:K01870	ko00970,map00970	M00359,M00360	R03656	RC00055,RC00523	ko00000,ko00001,ko00002,ko01000,ko01007,ko03016		Isoleucine--tRNA ligase	Catalyzes the attachment of isoleucine to tRNA(Ile). As IleRS can inadvertently accommodate and process structurally similar amino acids such as valine, to avoid such errors it has two additional distinct tRNA(Ile)-dependent editing activities. One activity is designated as 'pretransfer' editing and involves the hydrolysis of activated Val-AMP. The other activity is designated 'posttransfer' edit…	E	E	E	E	-0.49	0.6083	0.03	1	-0.02	1
Node1	Chromosome	HL77S_00978	lpp1000	lpp1000	lpg0938	lspA		3.4.23.36	ko:K03101	ko03060,map03060				ko00000,ko00001,ko01000,ko01002		Lipoprotein signal peptidase	This protein specifically catalyzes the removal of signal peptides from prolipoproteins; Belongs to the peptidase A8 family;	E	E	E	E	-0.49	0.4056	0.02	1	-2.04	0.4903
Node1	Chromosome	HL77S_00979	lpp1001	lpp1001	lpg0939	kdgA										Multidrug DMT transporter permease	Similar to keto-hydroxyglutarate aldolase	NE	NE	NE	GD	-0.49	0.3792	0.96	0.1803	-0.24	0.7278
Node1	Chromosome	HL77S_00980	lpp1002	lpp1002	lpg0940	lidA			ko:K15481	ko01120,ko05134,map01120,map05134				ko00000,ko00001		LidA protein substrate of the Dot/Icm system		NE	NE	GD	NE	-0.48	0.2962	-0.31	0.5062	0.3	0.5837
Node1	Chromosome	HL77S_00981	lpp1003	lpp1003	lpg0941													NE	NE	NE	NE	-0.48	0.565	0.26	0.5017	0.27	0.4519
Node1	Chromosome	HL77S_00982	lpp1004	lpp1004	lpg0942	era			ko:K03595					ko00000,ko03009,ko03029		GTPase Era	An essential GTPase that binds both GDP and GTP, with rapid nucleotide exchange. Plays a role in 16S rRNA processing and 30S ribosomal subunit biogenesis and possibly also in cell cycle regulation and energy metabolism	E	E	E	E	-0.48	0.3512	0	1	-0.08	1
Node1	Chromosome	HL77S_00983	lpp1005	lpp1005	lpg0943	recO			ko:K03584	ko03440,map03440				ko00000,ko00001,ko03400		DNA repair protein RecO	Involved in DNA repair and RecF pathway recombination	NE	NE	NE	NE	-0.48	0.4829	-0.05	0.96	0.63	0.542
Node1	Chromosome	HL77S_00984	lpp1008	lpp1008	lpg0946	pdxJ	GO:0003674,GO:0003824,GO:0005575,GO:0005622,GO:0005623,GO:0005737,GO:0005829,GO:0006725,GO:0006766,GO:0006767,GO:0006807,GO:0008150,GO:0008152,GO:0008614,GO:0008615,GO:0009058,GO:0009110,GO:0009987,GO:0016740,GO:0016769,GO:0017144,GO:0018130,GO:0019438,GO:0033856,GO:0034641,GO:0042364,GO:0042816,GO:0042819,GO:0044237,GO:0044249,GO:0044271,GO:0044281,GO:0044283,GO:0044424,GO:0044444,GO:0044464,GO:…	2.6.99.2	ko:K03474	ko00750,ko01100,map00750,map01100	M00124	R05838	RC01476	ko00000,ko00001,ko00002,ko01000		Pyridoxine 5'-phosphate synthase	Catalyzes the complicated ring closure reaction between the two acyclic compounds 1-deoxy-D-xylulose-5-phosphate (DXP) and 3-amino-2-oxopropyl phosphate (1-amino-acetone-3-phosphate or AAP) to form pyridoxine 5'-phosphate (PNP) and inorganic phosphate	E	E	E	E	-0.48	0.4903	0.98	0.8728	2.55	0.7473
Node1	Chromosome	HL77S_00985	lpp1009	lpp1009	lpg0947	korA		1.2.7.11,1.2.7.3	ko:K00174	ko00010,ko00020,ko00620,ko00650,ko00720,ko01100,ko01120,ko01130,ko01200,map00010,map00020,map00620,map00650,map00720,map01100,map01120,map01130,map01200	M00009,M00011,M00173,M00620	R01196,R01197	RC00004,RC02742,RC02833	br01601,ko00000,ko00001,ko00002,ko01000		Similar to 2-oxoglutarate ferredoxin oxidoreductase alpha subunit		NE	NE	NE	NE	-0.48	0.1945	-0.23	0.7748	-0.07	0.9377
Node1	Chromosome	HL77S_00986	lpp1010	lpp1010	lpg0948	korB		1.2.7.11,1.2.7.3	ko:K00175	ko00010,ko00020,ko00620,ko00650,ko00720,ko01100,ko01120,ko01130,ko01200,map00010,map00020,map00620,map00650,map00720,map01100,map01120,map01130,map01200	M00009,M00011,M00173,M00620	R01196,R01197	RC00004,RC02742,RC02833	br01601,ko00000,ko00001,ko00002,ko01000		Simiar to 2-oxoglutarate ferredoxin oxidoreductase beta subunit		NE	NE	NE	NE	-0.48	0.3816	0.11	0.8385	-0.48	0.3362
Node1	Chromosome	HL77S_00987																NE	NE	NE	NE	-0.48	0.3121	-0.81	0.2375	0.16	0.854
Node1	Chromosome	HL77S_00988	lpp1011	lpp1011	lpg0949	yccA			ko:K19416		M00742			ko00000,ko00002,ko02000	1.A.14.2.1	Modulator of FtsH protease YccA	Predicted membrane protein, similar to transporter; Belongs to the BI1 family;	E	E	E	E	-0.48	0.5452	-0.04	1	0	1
Node1	Chromosome	HL77S_00989	lpp1012	lpp1012	lpg0950	ramA			ko:K11206					ko00000,ko01000		Apolipoprotein acyltransferase	Similar to hydrolase	NE	NE	NE	NE	-0.48	0.6666	-0.41	0.5475	-0.17	0.8007
Node1	Chromosome	HL77S_00990	lpp1013	lpp1013	lpg0951	tldD			ko:K03568					ko00000,ko01002		Metalloprotease TldD	Suppresses the inhibitory activity of the carbon storage regulator (csrA)	NE	NE	NE	NE	-0.47	0.5637	-0.55	0.2682	-0.22	0.6811
Node1	Chromosome	HL77S_00991	lpp1014	lpp1014	lpg0952	rssA			ko:K07001					ko00000		NTE family protein RssA		NE	NE	NE	NE	-0.47	0.33	-0.38	0.5423	-0.46	0.477
Node1	Chromosome	HL77S_00992	lpp1015	lpp1015	lpg0953											Similar to long-chain-fatty-acid--CoA ligase		NE	NE	NE	NE	-0.47	0.316	-0.03	0.96	0.75	0.2754
Node1	Chromosome	HL77S_00993	lpp1016	lpp1016	lpg0954	mfd			ko:K03723	ko03420,map03420				ko00000,ko00001,ko01000,ko03400		Transcription-repair-coupling factor	Couples transcription and DNA repair by recognizing RNA polymerase (RNAP) stalled at DNA lesions. Mediates ATP-dependent release of RNAP and its truncated transcript from the DNA, and recruitment of nucleotide excision repair machinery to the damaged site	NE	NE	NE	NE	-0.47	0.216	-0.38	0.3157	0.08	0.843
Node1	Chromosome	HL77S_00994	lpp1017	lpp1017	lpg0955	rmuC			ko:K09760					ko00000		DNA recombination protein RmuC		NE	NE	NE	NE	-0.47	0.5382	0.61	0.2272	0.55	0.2535
Node1	Chromosome	HL77S_00995	lpp1018	lpp1018	lpg0956											Domain of unknown function (DUF4785)		NE	NE	NE	NE	-0.46	0.1756	0.2	0.7494	0.28	0.5986
Node1	Chromosome	HL77S_00996	lpp1019	lpp1019	lpg0957											acetyltransferases and hydrolases with the alpha beta hydrolase fold		NE	NE	NE	NE	-0.46	0.2723	0.4	0.6192	0.38	0.555
Node1	Chromosome	HL77S_00997	lpp1020	lpp1020	lpg0958	lig	GO:0003674,GO:0003824,GO:0003909,GO:0003911,GO:0005575,GO:0005622,GO:0005623,GO:0005737,GO:0005829,GO:0006139,GO:0006259,GO:0006266,GO:0006281,GO:0006284,GO:0006288,GO:0006725,GO:0006807,GO:0006950,GO:0006974,GO:0008150,GO:0008152,GO:0009987,GO:0016874,GO:0016886,GO:0033554,GO:0034641,GO:0043170,GO:0044237,GO:0044238,GO:0044260,GO:0044424,GO:0044444,GO:0044464,GO:0046483,GO:0050896,GO:0051103,GO:…	6.5.1.2	ko:K01972	ko03030,ko03410,ko03420,ko03430,map03030,map03410,map03420,map03430		R00382	RC00005	ko00000,ko00001,ko01000,ko03032,ko03400		DNA ligase	DNA ligase that catalyzes the formation of phosphodiester linkages between 5'-phosphoryl and 3'-hydroxyl groups in double-stranded DNA using NAD as a coenzyme and as the energy source for the reaction. It is essential for DNA replication and repair of damaged DNA; Belongs to the NAD-dependent DNA ligase family. LigA subfamily;	E	E	E	E	-0.46	0.0396	2.08	0.7421	0.58	0.8709
Node1	Chromosome	HL77S_00998	lpp1021	lpp1021	lpg0959	hbpA										Heme-binding protein A	Similar to extracellular solute-binding protein	NE	NE	NE	NE	-0.46	0.4171	0.16	0.716	-0.13	0.7513
Node1	Chromosome	HL77S_00999	lpp1022	lpp1022	lpg0960	dppB			ko:K02033	ko02024,map02024	M00239			ko00000,ko00001,ko00002,ko02000	3.A.1.5	Similar to ABC transporter, permease protein		NE	NE	NE	NE	-0.46	0.6376	-0.6	0.4467	0.62	0.3136
Node1	Chromosome	HL77S_01000	lpp1023	lpp1023	lpg0961	gsiD			ko:K02034	ko02024,map02024	M00239			ko00000,ko00001,ko00002,ko02000	3.A.1.5	Similar to ABC transporter, permease protein		NE	NE	NE	NE	-0.46	0.618	-0.61	0.3084	0.14	0.7719
Node1	Chromosome	HL77S_01001	lpp1024	lpp1024	lpg0962	dnaE		2.7.7.7	ko:K02337	ko00230,ko00240,ko01100,ko03030,ko03430,ko03440,map00230,map00240,map01100,map03030,map03430,map03440	M00260	R00375,R00376,R00377,R00378	RC02795	ko00000,ko00001,ko00002,ko01000,ko03032,ko03400		dnaE DNA polymerase III alpha chain		U	U	E	E	-0.46	0.5117	-4.39	0.2496	2.35	1
Node1	Chromosome	HL77S_01002	lpp1025	lpp1025	lpg0963													NE	NE	NE	GA	-0.45	0.23	-0.33	0.4088	0.33	0.4552
Node1	Chromosome	HL77S_01003	lpp1026	lpp1026	lpg0964											Phosphoribose diphosphate--decaprenyl-phosphate phosphoribosyltransferase	Predicted membrane protein, similar to putative 4-hydroxybenzoate octaprenyltranferase	NE	NE	NE	NE	-0.45	0.5203	-1.73	0.0328	-1.38	0.0326
Node1	Chromosome	HL77S_01004	lpp1027	lpp1027	lpg0965											Similar to LphB protein		NE	NE	NE	NE	-0.45	0.7132	-0.58	0.3962	0.45	0.3802
Node1	Chromosome	HL77S_01005	lpp1028	lpp1028	lpg0966	pglF										UDP-N-acetyl-alpha-D-glucosamine C6 dehydratase	Similar to nucleoside-diphosphate sugar epimerases	U	U	E	E	-0.45	0.2512	2.81	0.2645	2.82	1
Node1	Chromosome	HL77S_01006	lpp1029	lpp1029	lpg0967													NE	NE	NE	NE	-0.45	0.363	0.67	0.315	0.08	0.9066
Node1	Chromosome	HL77S_01007	lpp1030	lpp1030	lpg0968													NE	NE	NE	NE	-0.45	0.4674	0.42	0.2241	-0.05	0.8984
Node1	Chromosome	HL77S_01008	lpp1031	lpp1031	lpg0969													NE	NE	NE	NE	-0.45	0.4807	0.79	0.2169	0.17	0.77
Node1	Chromosome	HL77S_01009	lpp1032	lpp1032	lpg0970	lysP			ko:K03293					ko00000	2.A.3.1	Amino-acid permease RocC	Similar to amino acid (lysine) permease	U	E	GD	E	-0.45	0.5796	2.84	0.2278	0.54	0.58
Node1	Chromosome	HL77S_01010	lpp1033	lpp1033	lpg0971			3.6.1.5	ko:K01510	ko00230,ko00240,ko05169,map00230,map00240,map05169		R00086,R00122,R00155,R00159,R00328,R00335,R00514,R00569,R00719,R00961,R02092,R02095	RC00002	ko00000,ko00001,ko01000,ko04090		GDA1/CD39 (Nucleoside phosphatase) family protein	Similar to eukaryotic ectonucleoside triphosphate diphosphohydrolase (apyrase)	NE	NE	NE	NE	-0.45	0.3704	-0.19	0.7465	0.29	0.5603
Node1	Chromosome	HL77S_01011														tRNA-Thr(cgt)		S	S	NE	NE	-0.45	0.5504	0	1	1.64	1
Node1	Chromosome	HL77S_01012			lpg0973											2OG-Fe(II) oxygenase superfamily		NE	NE	NE	NE	-0.45	0.5959	-0.09	0.9017	0.15	0.8182
Node1	Chromosome	HL77S_01013	lpp1037	lpp1037	lpg0974													NE	NE	GD	NE	-0.44	0.8939	0	0.9981	0.01	0.9919
Node1	Chromosome	HL77S_01014			lpg0975											EamA-like transporter family		NE	NE	GD	NE	-0.44	0.8711	0.73	0.6597	-0.16	0.8591
Node1	Chromosome	HL77S_01015	lpp1044	lpp1044	lpg0976											Similar to putative antirestriction protein		NE	NE	NE	NE	-0.44	0.6894	0.6	0.4902	-0.54	0.4535
Node1	Chromosome	HL77S_01016	lpp1045	lpp1045	lpg0977				ko:K03111	ko03030,ko03430,ko03440,map03030,map03430,map03440				ko00000,ko00001,ko03029,ko03032,ko03400		Similar to single-stranded DNA-binding protein (ssb)		NE	NE	NE	NE	-0.44	0.3427	0.11	0.9101	0	0.9995
Node1	Chromosome	HL77S_01017	lpp1046	lpp1046	lpg0978													S	S	NE	NE	-0.44	0.2549	-0.55	0.6199	-3.21	0.1999
Node1	Chromosome	HL77S_01018																NE	NE	NE	NE	-0.44	0.7322	0.22	0.8237	0.07	0.9359
Node1	Chromosome	HL77S_01019	lpp1048	lpp1048	lpg0980											Belongs to the 'phage' integrase family	Weakly similar to integrase; Belongs to the 'phage' integrase family;	NE	NE	NE	NE	-0.44	0.2752	0.43	0.5344	0.38	0.5723
Node1	Chromosome	HL77S_01020	lpp1049	lpp1049	lpg0981											Phage integrase, N-terminal		NE	NE	NE	NE	-0.44	0.4522	0.63	0.6466	0.73	0.5009
Node1	Chromosome	HL77S_01021																NE	NE	NE	NE	-0.44	0.4682	0.1	0.927	-0.56	0.6693
Node1	Chromosome	HL77S_01022														Deoxyguanosinetriphosphate triphosphohydrolase-like protein		NE	NE	NE	NE	-0.44	0.4006	0.01	0.9846	0.05	0.9161
Node1	Chromosome	HL77S_01023																NE	NE	NE	NE	-0.44	0.3519	0.04	0.959	0.16	0.8705
Node1	Chromosome	HL77S_01024	lpp1055	lpp1055	lpg0983											Type IV secretion-system coupling protein DNA-binding domain protein		NE	NE	NE	NE	-0.44	0.5275	-0.13	0.8307	0.33	0.611
Node1	Chromosome	HL77S_01025	lpp1056	lpp1056	lpg0984													NE	NE	NE	NE	-0.44	0.1611	0.11	0.8862	-1.16	0.4496
Node1	Chromosome	HL77S_01026			lpg0985													NE	NE	NE	NE	-0.44	0.493	-0.61	0.5729	4.64	0.4773
Node1	Chromosome	HL77S_01027	lpp1057	lpp1057	lpg0986											TraG-like protein, N-terminal region		U	NE	NE	NE	-0.44	0.3956	-0.11	0.8361	0.31	0.6094
Node1	Chromosome	HL77S_01028	lpp1058	lpp1058	lpg0987											Similar to conserved hypothetical protein	signal peptide predicted	NE	NE	NE	NE	-0.43	0.4267	-0.22	0.7293	0.29	0.5533
Node1	Chromosome	HL77S_01029	lpp1059	lpp1059	lpg0988											TraU protein		NE	NE	NE	NE	-0.43	0.6019	0.28	0.6282	-0.28	0.6045
Node1	Chromosome	HL77S_01030	lpp1060	lpp1060	lpg0989											F pilus assembly Type-IV secretion system for plasmid transfer	Similar to unknown proteins	U	NE	NE	NE	-0.43	0.5427	-0.17	0.8388	0.06	0.9257
Node1	Chromosome	HL77S_01031	lpp1061	lpp1061	lpg0990											Similar to unknown proteins		NE	NE	NE	NE	-0.43	0.6104	-0.14	0.8762	0.92	0.4148
Node1	Chromosome	HL77S_01032	lpp1062	lpp1062	lpg0991											Phage shock protein A		NE	NE	NE	NE	-0.43	0.5548	0.85	0.3916	0.59	0.4686
Node1	Chromosome	HL77S_01033	lpp1063	lpp1063	lpg0992											Similar to conserved hypothetical protein		NE	NE	NE	NE	-0.43	0.4727	0	0.9978	0.28	0.724
Node1	Chromosome	HL77S_01034	lpp1064	lpp1064	lpg0993											Protein of unknown function (DUF2895)		NE	NE	NE	NE	-0.43	0.4825	-0.24	0.7326	0	0.9972
Node1	Chromosome	HL77S_01035	lpp1065	lpp1065	lpg0994											Protein of unknown function (DUF3487)		NE	NE	NE	NE	-0.43	0.2642	-0.68	0.4547	0.43	0.7614
Node1	Chromosome	HL77S_01036	lpp1066	lpp1066	lpg0995													NE	NE	NE	NE	-0.43	0.4366	0.1	0.9316	0.08	0.9275
Node1	Chromosome	HL77S_01037	lpp1067	lpp1067	lpg0996													NE	NE	NE	GD	-0.43	0.6156	-1.16	1	4.6	1
Node1	Chromosome	HL77S_01038	lpp1068	lpp1068	lpg0997											Plasmid protein of unknown function (Plasmid_RAQPRD)		NE	NE	NE	NE	-0.42	0.647	0.01	0.9964	0.65	0.6982
Node1	Chromosome	HL77S_01039	lpp1069	lpp1069	lpg0998											C-terminal part similar to C-terminal part of conserved hypothetical protein		NE	NE	NE	NE	-0.42	0.4016	-0.91	0.3684	-0.72	0.4106
Node1	Chromosome	HL77S_01040	lpp1070	lpp1070	lpg0999											Similar to conserved hypothetical protein		NE	NE	NE	NE	-0.42	0.4791	-0.19	0.8115	0.01	0.993
Node1	Chromosome	HL77S_01041	lpp1071	lpp1071	lpg1000											Similar to unknown protein		NE	NE	NE	NE	-0.42	0.348	0.72	0.223	-0.64	0.2072
Node1	Chromosome	HL77S_01042	lpp1072	lpp1072	lpg1001													NE	NE	GD	NE	-0.42	0.3099	0	0.9992	0.09	0.9599
Node1	Chromosome	HL77S_01043	lpp1073	lpp1073	lpg1002				ko:K02487	ko02020,map02020	M00507			ko00000,ko00001,ko00002,ko02022,ko02035		Similar to PilL protein		NE	NE	GD	NE	-0.42	0.7372	1.27	0.3764	0.53	0.6854
Node1	Chromosome	HL77S_01044	lpp1074	lpp1074	lpg1003				ko:K03563	ko02020,ko02025,ko02026,ko05111,map02020,map02025,map02026,map05111				ko00000,ko00001,ko03019		Similar to carbon storage regulator		U	NE	NE	NE	-0.41	0.4365	2.31	0.7927	0.23	0.8629
Node1	Chromosome	HL77S_01045	lpp1075	lpp1075	lpg1004											Similar to Legionella LvrB protein		NE	NE	NE	NE	-0.41	0.1965	0.53	0.7658	-1.14	0.3786
Node1	Chromosome	HL77S_01046	lpp1076	lpp1076	lpg1005											Similar to LvrA protein		NE	NE	NE	NE	-0.41	0.5512	0.31	0.6938	0.65	0.5822
Node1	Chromosome	HL77S_01047	lpp1077													Similar to phage repressor		NE	NE	NE	NE	-0.41	0.3811	0.95	0.7129	0.11	0.8856
Node1	Chromosome	HL77S_01048	lpp2367	lpp2367	lpg1016											Heavy metal translocating P-type atpase		NE	NE	NE	NE	-0.41	0.4429	-0.62	0.5373	-0.47	0.4983
Node1	Chromosome	HL77S_01049																S	S	NE	NE	-0.41	0.4412	-2.8	0.3381	-1.12	0.336
Node1	Chromosome	HL77S_01050	lpp2364	lpp2364	lpg1017	ctpA		3.6.3.8	ko:K01537					ko00000,ko01000	3.A.3.2	Calcium-transporting ATPase 1	Similar to cation transport ATPase	NE	NE	NE	GA	-0.41	0.5331	0.28	0.6788	0.34	0.4782
Node1	Chromosome	HL77S_01051	lpp2363	lpp2363	lpg1018	cebC										cebC Chemiosmotic efflux system B protein C		U	NE	NE	NE	-0.4	0.5074	-0.04	0.9382	0.22	0.6375
Node1	Chromosome	HL77S_01052	lpp2362	lpp2362	lpg1019	cebB			ko:K07798	ko02020,map02020				ko00000,ko00001,ko02000	2.A.6.1.4,8.A.1	cebB Chemiosmotic efflux system B protein B		NE	NE	NE	NE	-0.4	0.421	-0.15	0.7881	0.1	0.8511
Node1	Chromosome	HL77S_01053	lpp2361	lpp2361	lpg1020	cebA			ko:K07787	ko02020,map02020				ko00000,ko00001,ko02000	2.A.6.1.4	cebA Chemiosmotic efflux system B protein A		NE	NE	NE	NE	-0.4	0.4261	0.3	0.5446	0.19	0.7376
Node1	Chromosome	HL77S_01054	lpp2360	lpp2360	lpg1021				ko:K07576					ko00000		Ribonuclease	Similar to metallo-beta-lactamase superfamily proteins	NE	NE	NE	NE	-0.4	0.815	0.8	0.2376	-0.25	0.6157
Node1	Chromosome	HL77S_01055	lpp2359	lpp2359	lpg1022			2.4.2.4	ko:K00758	ko00240,ko00983,ko01100,ko05219,map00240,map00983,map01100,map05219		R01570,R02484,R08222,R08230	RC00063	ko00000,ko00001,ko01000		Similar to thymidine/pyrimidine-nucleoside phosphorylase		NE	NE	NE	GA	-0.4	0.4134	-0.16	0.7943	0.18	0.7416
Node1	Chromosome	HL77S_01056	lpp2358	lpp2358	lpg1023			2.7.6.1	ko:K00948	ko00030,ko00230,ko01100,ko01110,ko01120,ko01130,ko01200,ko01230,map00030,map00230,map01100,map01110,map01120,map01130,map01200,map01230	M00005	R01049	RC00002,RC00078	ko00000,ko00001,ko00002,ko01000		Similar to ribose-phosphate pyrophosphokinase		NE	NE	NE	GA	-0.4	0.6137	0.07	0.9137	-0.36	0.5424
Node1	Chromosome	HL77S_01057	lpp2357	lpp2357														S	S	NE	GA	-0.4	0.315	1.16	0.484	-1.61	0.6084
Node1	Chromosome	HL77S_01058	lpp2356	lpp2356	lpg1024	copA1		3.6.3.54	ko:K17686	ko01524,ko04016,map01524,map04016		R00086	RC00002	ko00000,ko00001,ko01000	3.A.3.5	Silver exporting P-type ATPase	Similar to copper efflux ATPase	NE	NE	NE	GA	-0.4	0.1355	0.03	0.9635	-0.06	0.9033
Node1	Chromosome	HL77S_01059	lpp2355	lpp2355	lpg1025	yegE_1										Putative diguanylate cyclase YegE	Regulatory protein (GGDEF domain)	NE	NE	NE	NE	-0.4	0.5621	-0.43	0.4688	0.43	0.4569
Node1	Chromosome	HL77S_01060	lpp2354	lpp2354	lpg1026											Similar to outer membrane lipoprotein		NE	NE	NE	NE	-0.4	0.6202	0.88	0.3149	0.5	0.5848
Node1	Chromosome	HL77S_01061	lpp2353	lpp2353	lpg1027	cecC			ko:K15725					ko00000,ko02000	1.B.17.2.2	cecC Chemiosmotic efflux system C protein C		NE	NE	NE	NE	-0.4	0.4222	0.01	0.987	0.41	0.6332
Node1	Chromosome	HL77S_01062	lpp2352	lpp2352	lpg1028	cecB										cecB Chemiosmotic efflux system C protein B		NE	NE	NE	NE	-0.4	0.433	0.02	0.9806	0.25	0.7459
Node1	Chromosome	HL77S_01063	lpp2073	lpp2351	lpg1029	ceaA										ceaA Chemiosmotic efflux system protein A-like protein		NE	NE	NE	NE	-0.4	0.5125	0.28	0.6328	0.27	0.6229
Node1	Chromosome	HL77S_01064	lpp2350	lpp2350	lpg1030	cecA										cecA1 Chemiosmotic efflux system C protein A		NE	NE	NE	NE	-0.4	0.6995	0.25	0.7246	0.39	0.6636
Node1	Chromosome	HL77S_01065														Exhibits S-adenosyl-L-methionine-dependent methyltransferase activity		NE	NE	GD	GD	-0.4	0.4974	1.74	0.2619	0.78	0.3695
Node1	Chromosome	HL77S_01066														phenylacetate-CoA ligase activity		U	NE	GD	GD	-0.4	0.6255	-0.5	0.6443	-0.02	0.9764
Node1	Chromosome	HL77S_01067														ParE toxin of type II toxin-antitoxin system, parDE		NE	NE	NE	NE	-0.4	0.4932	0.38	0.7721	-0.22	0.7611
Node1	Chromosome	HL77S_01068																U	E	E	E	-0.39	0.539	0	1	0	1
Node1	Chromosome	HL77S_01069	lpp2361			cebA										cebA Chemiosmotic efflux system B protein A		NE	NE	NE	NE	-0.39	0.6186	0.16	0.6119	0.32	0.3902
Node1	Chromosome	HL77S_01070				cusB										Cation efflux system protein CusB		NE	NE	NE	NE	-0.39	0.512	0.2	0.7124	-0.26	0.5915
Node1	Chromosome	HL77S_01071	lpp2363			cebC										cebC Chemiosmotic efflux system B protein C		NE	NE	NE	NE	-0.39	0.7398	-0.27	0.5879	0.21	0.6694
Node1	Chromosome	HL77S_01072	lpp2349	lpp2349	lpg1031													NE	NE	NE	NE	-0.39	0.4611	-1.41	0.0945	1.48	0.2122
Node1	Chromosome	HL77S_01073	lpp2348	lpp2348	lpg1032											Protein of unknown function (DUF3141)		NE	NE	NE	NE	-0.39	0.525	0.1	0.8499	0.35	0.5041
Node1	Chromosome	HL77S_01074	lpp2347	lpp2347	lpg1033													S	S	NE	NE	-0.38	0.5624	1.24	0.4415	0.21	0.8695
Node1	Chromosome	HL77S_01075	lpp2346	lpp2346	lpg1034											Predicted transmembrane protein		NE	NE	NE	GA	-0.38	0.6238	-0.08	0.9023	-0.2	0.7834
Node1	Chromosome	HL77S_01076	lpp2345	lpp2345	lpg1035	copA2										Similar to copper efflux ATPase		NE	NE	NE	GA	-0.38	0.5838	-1.66	0.3991	-0.07	0.9682
Node1	Chromosome	HL77S_01077			lpg1036											Domain of unknown function (DUF4156)		NE	NE	GD	NE	-0.38	0.6316	0.43	0.6025	0.11	0.9128
Node1	Chromosome	HL77S_01078														Peptidase propeptide and YPEB domain		NE	NE	NE	NE	-0.38	0.3087	0.29	0.7062	0.59	0.4876
Node1	Chromosome	HL77S_01079																S	S	NE	NE	-0.38	0.4822	1.08	0.5352	-1.54	0.3261
Node1	Chromosome	HL77S_01080	lpp1512			artJ_4										ABC transporter arginine-binding protein 1	Similar to arginine 3rd transport system periplasmic binding protein	NE	NE	NE	NE	-0.38	0.4029	0.36	0.7664	0.18	0.8138
Node1	Chromosome	HL77S_01081	lpp2373			helC			ko:K15725					ko00000,ko02000	1.B.17.2.2	Similar to cation efflux system protein CzcC		NE	NE	NE	NE	-0.38	0.4041	0.4	0.5746	0.42	0.6357
Node1	Chromosome	HL77S_01082	lpp2372			helB			ko:K15727					ko00000,ko02000	8.A.1.2.1	Similar to cation efflux system protein CzcB		NE	NE	NE	NE	-0.38	0.4069	-0.05	0.9351	0.14	0.8068
Node1	Chromosome	HL77S_01083	lpp2371			helA			ko:K15726					ko00000,ko02000	2.A.6.1.2	Similar to cation efflux system protein CzcA	Belongs to the resistance-nodulation-cell division (RND) (TC 2.A.6) family	NE	NE	NE	GA	-0.38	0.5637	0.11	0.767	0.26	0.47
Node1	Chromosome	HL77S_01084																S	S	NE	NE	-0.38	0.4701	-0.45	0.7364	-0.47	0.6767
Node1	Chromosome	HL77S_01085				nmtR										HTH-type transcriptional regulator NmtR		NE	NE	NE	NE	-0.38	0.8112	-0.38	0.7478	0.39	0.8677
Node1	Chromosome	HL77S_01086																S	S	NE	NE	-0.38	0.5265	-0.45	0.8789	-1.59	0.6123
Node1	Chromosome	HL77S_01087	lpp2370			cadA2		3.6.3.3,3.6.3.5	ko:K01534					ko00000,ko01000	3.A.3.6	Similar to cadmium-transporting ATPase (C-terminal part)		NE	NE	NE	NE	-0.37	0.6185	0.56	0.6913	0.32	0.6048
Node1	Chromosome	HL77S_01088																S	S	NE	NE	-0.37	0.4838	-2.35	1	0	1
Node1	Chromosome	HL77S_01089																S	S	NE	NE	-0.37	0.6331	-0.53	0.5385	0.56	0.6586
Node1	Chromosome	HL77S_01090	lpp2123													Putative prophage phiRv2 integrase	Similar to integrase/recombinase proteins; Belongs to the 'phage' integrase family;	NE	NE	NE	NE	-0.37	0.6121	-0.3	0.7083	0.33	0.7044
Node1	Chromosome	HL77S_01091														Tn3 family transposase ISPsy42		NE	NE	NE	NE	-0.37	0.428	0.04	0.9353	-0.3	0.5048
Node1	Chromosome	HL77S_01092														Tn3 family transposase ISPsy42		NE	NE	NE	NE	-0.37	0.5095	0.09	0.8713	-0.03	0.9571
Node1	Chromosome	HL77S_01093														Tn3 transposase DDE domain		NE	NE	NE	NE	-0.37	0.7641	2.16	0.2305	-0.2	0.8148
Node1	Chromosome	HL77S_01094	lpp2342	lpp2342	lpg1039											Protein of unknown function (DUF2933)		NE	NE	NE	GA	-0.37	0.7468	0.71	0.5598	0.17	0.8598
Node1	Chromosome	HL77S_01095	lpp2341	lpp2341	lpg1040											Isoprenylcysteine carboxyl methyltransferase (ICMT) family protein		NE	NE	NE	GA	-0.37	0.6169	0.24	0.652	-0.09	0.8766
Node1	Chromosome	HL77S_01096	lpp2340	lpp2340	lpg1041											Predicted membrane protein		NE	NE	NE	NE	-0.37	0.5179	0.04	0.942	0.15	0.7879
Node1	Chromosome	HL77S_01097	lpp2339	lpp2339	lpg1042												Similar to putative cytochrome c family protein	NE	NE	NE	NE	-0.37	0.6594	-0.5	0.5163	-0.17	0.7772
Node1	Chromosome	HL77S_01098	lpp2338	lpp2338	lpg1043											ferredoxin-NADP+ reductase activity		NE	NE	NE	NE	-0.36	0.507	0.71	0.2538	0.39	0.4902
Node1	Chromosome	HL77S_01099	lpp2337	lpp2337	lpg1044	hcr										Similar to NADH oxidoreductase		NE	NE	NE	GA	-0.36	0.5123	0.5	0.5124	0.56	0.3772
Node1	Chromosome	HL77S_01100	lpp2336	lpp2336	lpg1046													NE	NE	NE	NE	-0.36	0.4743	0.05	0.9314	0.4	0.5597
Node1	Chromosome	HL77S_01101	lpp2335	lpp2335	lpg1047	atpG_1			ko:K02115	ko00190,ko00195,ko01100,map00190,map00195,map01100	M00157			ko00000,ko00001,ko00002,ko00194	3.A.2.1	Similar to ATP synthase gamma chain		NE	NE	NE	NE	-0.36	0.4863	1.06	0.3388	1.23	0.1116
Node1	Chromosome	HL77S_01102	lpp2334	lpp2334	lpg1048	atpA_1		3.6.3.14	ko:K02111	ko00190,ko00195,ko01100,map00190,map00195,map01100	M00157			ko00000,ko00001,ko00002,ko00194,ko01000	3.A.2.1	ATP synthase subunit alpha	Produces ATP from ADP in the presence of a proton gradient across the membrane. The alpha chain is a regulatory subunit	NE	NE	NE	NE	-0.36	0.5996	0.38	0.6285	0.65	0.3461
Node1	Chromosome	HL77S_01103	lpp2333	lpp2333	lpg1049				ko:K02109	ko00190,ko00195,ko01100,map00190,map00195,map01100	M00157			ko00000,ko00001,ko00002,ko00194	3.A.2.1	ATP synthase subunit b	Component of the F(0) channel, it forms part of the peripheral stalk, linking F(1) to F(0); Belongs to the ATPase B chain family;	NE	NE	NE	NE	-0.36	0.5719	0.31	0.7388	-0.67	0.7276
Node1	Chromosome	HL77S_01104	lpp2332	lpp2332					ko:K02110	ko00190,ko00195,ko01100,map00190,map00195,map01100	M00157			ko00000,ko00001,ko00002,ko00194	3.A.2.1	ATP synthase subunit c	F(1)F(0) ATP synthase produces ATP from ADP in the presence of a proton or sodium gradient. F-type ATPases consist of two structural domains, F(1) containing the extramembraneous catalytic core and F(0) containing the membrane proton channel, linked together by a central stalk and a peripheral stalk. During catalysis, ATP synthesis in the catalytic domain of F(1) is coupled via a rotary mechanism…	NE	NE	NE	NE	-0.36	0.505	-0.09	0.8921	0.79	0.3122
Node1	Chromosome	HL77S_01105	lpp2331	lpp2331	lpg1051	atpB_1			ko:K02108	ko00190,ko00195,ko01100,map00190,map00195,map01100	M00157			ko00000,ko00001,ko00002,ko00194,ko03110	3.A.2.1	ATP synthase subunit a	Key component of the proton channel; it plays a direct role in the translocation of protons across the membrane;	NE	NE	NE	NE	-0.36	0.5395	0.28	0.7945	0.03	0.9649
Node1	Chromosome	HL77S_01106	lpp2330	lpp2330	lpg1052				ko:K02116					ko00000,ko00194	3.A.2.1	Similar to putative ATP synthase subunit		NE	NE	NE	NE	-0.36	0.525	-0.22	0.7663	-0.14	0.8421
Node1	Chromosome	HL77S_01107	lpp2329	lpp2329	lpg1053	atpC_2			ko:K02114	ko00190,ko00195,ko01100,map00190,map00195,map01100	M00157			ko00000,ko00001,ko00002,ko00194	3.A.2.1	Similar to ATP synthase epsilon chain (atpC)		NE	NE	NE	NE	-0.36	0.4765	0.7	0.3787	-0.45	0.5416
Node1	Chromosome	HL77S_01108	lpp2328	lpp2328	lpg1054			3.6.3.14	ko:K02112	ko00190,ko00195,ko01100,map00190,map00195,map01100	M00157			ko00000,ko00001,ko00002,ko00194,ko01000	3.A.2.1	Similar to ATP synthase beta chain		NE	NE	NE	NE	-0.35	0.3552	0.26	0.7059	0.27	0.6642
Node1	Chromosome	HL77S_01109	lpp2327	lpp2327	lpg1055													NE	NE	NE	NE	-0.35	0.5494	0.91	0.6849	0.82	0.5354
Node1	Chromosome	HL77S_01110	lpp2326	lpp2326												Anaerobic benzoate catabolism transcriptional regulator	Similar to transcriptional regulator, SinR family	NE	NE	GD	GD	-0.35	0.489	-1.96	0.2059	0.05	0.9605
Node1	Chromosome	HL77S_01111	lpp2325	lpp2325	lpg1056											Heme NO binding protein		NE	NE	NE	NE	-0.35	0.6576	-0.1	0.8979	0.4	0.6005
Node1	Chromosome	HL77S_01112	lpp2324		lpg1057	cph2_4										Phytochrome-like protein cph2	Regulatory protein (GGDEF and EAL domains)	NE	NE	NE	NE	-0.35	0.7362	0.27	0.7499	-1.12	0.2546
Node1	Chromosome	HL77S_01113	lpp2324	lpp2324	lpg1057	cph2_4										Phytochrome-like protein cph2	Regulatory protein (GGDEF and EAL domains)	NE	NE	NE	NE	-0.35	0.5927	-0.59	0.3221	0.03	0.9565
Node1	Chromosome	HL77S_01114	lpp2323	lpp2323	lpg1058	phbC_2			ko:K03821	ko00650,map00650		R04254	RC00004	ko00000,ko00001,ko01000		Poly-beta-hydroxybutyrate polymerase	Similar to polyhydroxyalkanoic-acid-synthase	NE	NE	NE	NE	-0.35	0.4868	-0.33	0.4806	0.19	0.6997
Node1	Chromosome	HL77S_01115	lpp2322	lpp2322	lpg1059	phbB_4		1.1.1.36	ko:K00023	ko00630,ko00650,ko01120,ko01200,map00630,map00650,map01120,map01200	M00373	R01779,R01977	RC00103,RC00117	ko00000,ko00001,ko00002,ko01000		Similar to acetoacetyl-CoA reductase		NE	NE	NE	NE	-0.35	0.3538	-0.24	0.6691	0.72	0.2171
Node1	Chromosome	HL77S_01116	lpp2321	lpp2321	lpg1060	capB_1			ko:K03704					ko00000,ko03000		Similar to cold shock protein		U	NE	NE	NE	-0.35	0.5297	0.13	0.9323	0.32	1
Node1	Chromosome	HL77S_01117	lpp2320	lpp2320	lpg1061													NE	NE	NE	NE	-0.35	0.6316	-0.11	0.9184	-0.36	0.7013
Node1	Chromosome	HL77S_01118	lpp1174		lpg1062	lidL										Putative beta-lactamase HcpC	Similar to conserved hypothetical protein, similar to C-terminal part of EnhC protein	NE	NE	NE	NE	-0.35	0.6596	0.17	0.7868	-0.07	0.89
Node1	Chromosome	HL77S_01119	lpp1082		lpg1063	proP_3			ko:K03762					ko00000,ko02000	2.A.1.6.4	Similar to major facilitator family transporter		NE	E	GA	E	-0.35	0.4545	2.08	0.8056	-0.36	0.8263
Node1	Chromosome	HL77S_01120	lpp1083	lpp1083	lpg1064			3.5.1.88	ko:K01462					ko00000,ko01000		Peptide deformylase	Removes the formyl group from the N-terminal Met of newly synthesized proteins. Requires at least a dipeptide for an efficient rate of reaction. N-terminal L-methionine is a prerequisite for activity but the enzyme has broad specificity at other positions	NE	NE	GA	GD	-0.35	0.3145	-1.56	0.5241	0.34	0.8095
Node1	Chromosome	HL77S_01121	lpp1084	lpp1084	lpg1065													NE	NE	GA	NE	-0.35	0.5835	0.6	0.4395	0.46	0.5349
Node1	Chromosome	HL77S_01122	lpp1085	lpp1085	lpg1066													NE	E	GA	E	-0.35	0.7448	0	1	0	1
Node1	Chromosome	HL77S_01123	lpp1086	lpp1086	lpg1067													NE	NE	NE	NE	-0.35	0.6784	-1.1	0.4277	-1.87	0.22
Node1	Chromosome	HL77S_01124	lpp1087	lpp1087	lpg1068											Similar to putative transcriptional regulator		NE	NE	NE	NE	-0.35	0.5627	1.89	0.4769	0.38	0.8089
Node1	Chromosome	HL77S_01125			lpg1069											Abi-like protein		NE	NE	NE	NE	-0.35	0.4383	0.5	0.6432	-0.23	0.8191
Node1	Chromosome	HL77S_01126	lpp0072		lpg1070	intS										Putative prophage CPS-53 integrase	Similar to phage-related integrase proteins; Belongs to the 'phage' integrase family;	NE	NE	NE	NE	-0.35	0.5018	0.05	0.9389	-0.24	0.5949
Node1	Chromosome	HL77S_01127																NE	NE	NE	NE	-0.34	0.63	0.4	0.5592	-1.74	0.073
Node1	Chromosome	HL77S_01128																NE	NE	NE	GA	-0.34	0.4878	-0.36	0.5017	0.29	0.6153
Node1	Chromosome	HL77S_01129														exodeoxyribonuclease I activity		NE	NE	GD	NE	-0.34	0.3527	-0.08	0.8978	0.12	0.8708
Node1	Chromosome	HL77S_01130			lpg0982													NE	NE	NE	NE	-0.34	0.5562	0.2	0.7418	0.75	0.2607
Node1	Chromosome	HL77S_01131	lpp1909														Similar to N-terminal part of putative transposase (IS91 family)	NE	NE	GA	NE	-0.34	0.8214	-2.55	0.1778	-0.35	0.7273
Node1	Chromosome	HL77S_01132														Domain of unknown function (DUF927)		NE	NE	NE	NE	-0.34	0.5508	0.23	0.6193	-0.08	0.8391
Node1	Chromosome	HL77S_01133	lpp1907													Phage integrase, N-terminal		NE	NE	NE	NE	-0.34	0.4933	0.35	0.5187	-0.06	0.889
Node1	Chromosome	HL77S_01134																NE	NE	NE	NE	-0.34	0.496	0.3	0.7207	0.52	0.5867
Node1	Chromosome	HL77S_01135														HicB family		E	E	E	E	-0.34	0.7615	0	1	0	1
Node1	Chromosome	HL77S_01136																NE	NE	NE	NE	-0.34	0.4622	0.9	0.3941	0.56	0.572
Node1	Chromosome	HL77S_01137																NE	NE	GD	NE	-0.34	0.4141	-0.08	0.9152	0.08	0.902
Node1	Chromosome	HL77S_01138														MarR family		NE	NE	NE	NE	-0.34	0.5001	0.35	0.7268	0.61	0.4877
Node1	Chromosome	HL77S_01139																S	S	NE	NE	-0.34	0.4397	-0.7	0.5611	-0.41	0.6556
Node1	Chromosome	HL77S_01140				yhaV										Ribonuclease toxin YhaV		NE	NE	NE	NE	-0.34	0.7888	-0.24	0.7742	-0.09	0.9094
Node1	Chromosome	HL77S_01141				prlF										Antitoxin PrlF		E	E	E	E	-0.34	0.7053	0.75	0.8767	0.8	0.8771
Node1	Chromosome	HL77S_01142	lpp0072			intS										Putative prophage CPS-53 integrase	Similar to phage-related integrase proteins; Belongs to the 'phage' integrase family;	NE	NE	NE	NE	-0.33	0.4162	-0.15	0.7874	-0.53	0.3296
Node1	Chromosome	HL77S_01143																NE	NE	NE	NE	-0.33	0.8447	0.56	0.3635	0.4	0.5278
Node1	Chromosome	HL77S_01144														HNH endonuclease		NE	NE	GD	GD	-0.33	0.4834	0.02	0.9917	-0.32	0.7623
Node1	Chromosome	HL77S_01145							ko:K07341					ko00000,ko02048		Fic/DOC family		NE	NE	NE	NE	-0.33	0.8537	-0.33	0.8166	-0.11	0.9188
Node1	Chromosome	HL77S_01146														Antitoxin component of a toxin-antitoxin (TA) module		E	E	E	E	-0.33	0.461	0.1	1	0	1
Node1	Chromosome	HL77S_01147	lpp1909														Similar to N-terminal part of putative transposase (IS91 family)	NE	NE	NE	NE	-0.33	0.5749	0.85	0.7433	-1.52	0.2313
Node1	Chromosome	HL77S_01148														Domain of unknown function (DUF927)		NE	NE	NE	GA	-0.33	0.7348	-0.1	0.8193	-0.1	0.8243
Node1	Chromosome	HL77S_01149	lpp1907													Phage integrase, N-terminal		NE	NE	NE	NE	-0.33	0.5508	0.43	0.4526	0.33	0.5412
Node1	Chromosome	HL77S_01150																NE	NE	GD	NE	-0.33	0.4702	0.23	0.6332	0.46	0.417
Node1	Chromosome	HL77S_01151																U	NE	NE	NE	-0.33	0.6612	-0.44	0.4463	-0.27	0.695
Node1	Chromosome	HL77S_01152	lpp2688		lpg1087	murJ			ko:K03980					ko00000,ko01011,ko02000	2.A.66.4	Probable lipid II flippase MurJ	Involved in peptidoglycan biosynthesis. Transports lipid-linked peptidoglycan precursors from the inner to the outer leaflet of the cytoplasmic membrane	NE	NE	NE	NE	-0.33	0.5788	0.06	0.9271	0.12	0.8594
Node1	Chromosome	HL77S_01153	lpp1089	lpp1089	lpg1088	ant1_1										GrpB protein		U	NE	E	NE	-0.33	0.6052	0.47	0.4696	0.78	0.3542
Node1	Chromosome	HL77S_01154	lpp1090	lpp1090	lpg1089	desVI_1										dTDP-3-amino-3,4, 6-trideoxy-alpha-D-glucopyranose	Similar to methyltransferase	NE	NE	NE	NE	-0.33	0.6002	0.69	0.4354	0.42	0.6176
Node1	Chromosome	HL77S_01155	lpp2315													Similar to acetyltransferase		NE	NE	NE	NE	-0.32	0.6051	-0.16	0.7772	-0.45	0.4517
Node1	Chromosome	HL77S_01156																U	NE	GD	NE	-0.32	0.5068	0.71	0.7499	1.02	0.8806
Node1	Chromosome	HL77S_01157																NE	NE	GD	NE	-0.32	0.6258	-0.32	0.5616	0.24	0.7443
Node1	Chromosome	HL77S_01158																NE	NE	NE	NE	-0.32	0.6629	-0.22	0.85	-0.58	0.6163
Node1	Chromosome	HL77S_01159																NE	NE	GD	NE	-0.32	0.6966	0.06	0.908	-0.51	0.3867
Node1	Chromosome	HL77S_01160	lpp1091	lpp1091												Fic/DOC family protein		NE	NE	NE	NE	-0.32	0.568	1.09	0.4004	0	0.9949
Node1	Chromosome	HL77S_01161	lpp1092	lpp1092	lpg1091											Acetyltransferase (GNAT) domain		NE	NE	NE	NE	-0.32	0.2001	0.59	0.4954	0.12	0.8652
Node1	Chromosome	HL77S_01162	lpp1093	lpp1093	lpg1092	pgmB		5.4.2.6	ko:K01838	ko00500,map00500		R02728,R11310	RC00408	ko00000,ko00001,ko01000		Similar to beta-phosphoglucomutase		NE	NE	NE	NE	-0.32	0.6359	-0.59	0.6396	-0.52	0.4404
Node1	Chromosome	HL77S_01163		lpp1094	lpg1098													NE	NE	NE	NE	-0.32	0.355	0.77	0.4815	1.12	0.4253
Node1	Chromosome	HL77S_01164	lpp1095	lpp1095	lpg1099													NE	NE	GD	NE	-0.32	0.8056	-0.08	0.9389	0.09	0.94
Node1	Chromosome	HL77S_01165	lpp1096	lpp1096	lpg1100											Exopolysaccharide synthesis, ExoD	Similar to other protein	NE	NE	NE	NE	-0.32	0.6634	0.14	0.7588	0.54	0.6943
Node1	Chromosome	HL77S_01166	lpp1101	lpp1101	lpg1101	drrA_2												NE	NE	NE	NE	-0.32	0.482	0.51	0.2257	-0.48	0.3254
Node1	Chromosome	HL77S_01167			lpg1102													NE	NE	NE	NE	-0.32	0.406	-0.03	0.9594	0.35	0.7656
Node1	Chromosome	HL77S_01168	lpp1102	lpp1102	lpg1103											Putative secreted protein		NE	NE	NE	NE	-0.31	0.5123	0	0.9997	-0.21	0.7169
Node1	Chromosome	HL77S_01169	lpp1103	lpp1103	lpg1104											Choline/ethanolamine kinase		NE	NE	NE	NE	-0.31	0.6824	0.53	0.3124	-0.33	0.4559
Node1	Chromosome	HL77S_01170	lpp1104	lpp1104	lpg1105	msrB_1		1.8.4.12	ko:K07305					ko00000,ko01000		Peptide-methionine (R)-S-oxide reductase	Similar to Peptide methionine sulfoxide reductase msrB	NE	NE	NE	NE	-0.31	0.5183	0.18	0.7564	0.5	0.3862
Node1	Chromosome	HL77S_01171	lpp1105	lpp1105	lpg1106													NE	NE	NE	NE	-0.31	0.5391	0.36	0.5758	-0.09	0.8741
Node1	Chromosome	HL77S_01172	lpp1106	lpp1106												Putative membrane protein		NE	NE	NE	NE	-0.31	0.8443	0.35	0.7375	0.17	0.8528
Node1	Chromosome	HL77S_01173	lpp1107	lpp1107	lpg1107											EamA-like transporter family protein	Putative membrane protein	NE	NE	NE	NE	-0.31	0.6024	-0.18	0.8451	-0.31	0.7055
Node1	Chromosome	HL77S_01174	lpp1108	lpp1108												Lecithin:cholesterol acyltransferase		NE	NE	NE	NE	-0.31	0.6423	0.04	0.9486	0.58	0.743
Node1	Chromosome	HL77S_01175	lpp1108	lpp1108												Lecithin:cholesterol acyltransferase		NE	NE	NE	NE	-0.31	0.6418	0.47	0.6657	1.05	0.2246
Node1	Chromosome	HL77S_01176	lpp1109	lpp1109	lpg1109											Some similarity with eukaryotic protein		U	NE	NE	NE	-0.31	0.5723	0.24	0.6296	0.3	0.4658
Node1	Chromosome	HL77S_01177	lpp1110	lpp1110														S	S	GD	GD	-0.31	0.7864	-2.56	1	0.9	0.729
Node1	Chromosome	HL77S_01178	lpp1111	lpp1111	lpg1110													NE	NE	GA	GA	-0.31	0.648	-1.57	0.4252	-0.59	0.7145
Node1	Chromosome	HL77S_01179	lpp1112	lpp1112	lpg1111													NE	NE	NE	NE	-0.31	0.2536	0.62	0.5044	-0.14	0.8849
Node1	Chromosome	HL77S_01180	lpp0639		lpg1112													NE	NE	NE	NE	-0.3	0.659	1	0.3768	0.22	0.8936
Node1	Chromosome	HL77S_01181																NE	NE	NE	NE	-0.3	0.4913	-0.01	0.9903	0.65	0.6231
Node1	Chromosome	HL77S_01182	lpp1113	lpp1113	lpg1113											Similar to hypothetical proteins		NE	NE	GD	NE	-0.3	0.7137	0.18	0.7887	0.84	0.3394
Node1	Chromosome	HL77S_01183	lpp1114	lpp1114	lpg1114	gmr_3										Cyclic di-GMP phosphodiesterase Gmr	Regulatory protein (GGDEF and EAL domains)	NE	NE	NE	NE	-0.3	0.2013	0.32	0.6139	0.06	0.914
Node1	Chromosome	HL77S_01184	lpp1115	lpp1115		kaiB										Circadian clock protein KaiB	Similar to other proteins	NE	NE	NE	NE	-0.3	0.6976	0.53	0.5094	-0.08	0.9144
Node1	Chromosome	HL77S_01185	lpp1116	lpp1116	lpg1115	kaiC			ko:K08482					ko00000		Circadian clock protein kinase KaiC	Similar to other protein, ATP binding site	NE	NE	NE	NE	-0.3	0.7113	-0.01	0.9852	0.54	0.4735
Node1	Chromosome	HL77S_01186	lpp1117	lpp1117	lpg1116	chiD										Similar to chitinase		NE	NE	NE	NE	-0.3	0.4925	0.92	0.6193	0.1	0.8846
Node1	Chromosome	HL77S_01187	lpp1118	lpp1118	lpg1117											Acetyltransferase GNAT family protein	Similar to B. subtilis PaiA transcriptional repressor of sporulation	NE	NE	NE	NE	-0.29	0.5998	0.82	0.2339	0.01	0.983
Node1	Chromosome	HL77S_01188	lpp1119	lpp1119	lpg1118			3.4.16.4	ko:K01286					ko00000,ko01000		Similar to D-alanyl-D-alanine carboxypeptidase		NE	NE	NE	NE	-0.29	0.6919	0.37	0.4619	-0.09	0.8323
Node1	Chromosome	HL77S_01189	lpp1120	lpp1120	lpg1119	map										Histidine phosphatase superfamily	PilD-dependent secreted protein, tartrate-sensitive acid phosphatase	NE	NE	NE	NE	-0.29	0.7431	0.68	0.781	0.82	0.5352
Node1	Chromosome	HL77S_01190			lpg1120													NE	NE	NE	NE	-0.29	0.5602	0.29	0.6523	0.33	0.5534
Node1	Chromosome	HL77S_01191	lpp1121	lpp1121	lpg1121													NE	NE	NE	NE	-0.29	0.7421	1.02	0.4369	0.51	0.7435
Node1	Chromosome	HL77S_01192		lpp1122														S	S	NE	NE	-0.29	0.6537	-0.22	0.8503	0.82	0.6232
Node1	Chromosome	HL77S_01193	lpp1123	lpp1123	lpg1122	mltD_1										Similar to membrane-bound lytic murein transglycosylase		NE	NE	NE	NE	-0.29	0.5256	-0.46	0.4136	-1.01	0.082
Node1	Chromosome	HL77S_01194	lpp1124	lpp1124	lpg1123				ko:K09996	ko02010,map02010	M00229			ko00000,ko00001,ko00002,ko02000	3.A.1.3.3	Cystine-binding periplasmic protein	Similar to amino acid ABC transporter (amino acid binding protein)	NE	NE	NE	NE	-0.29	0.8226	0.26	0.6639	0.05	0.932
Node1	Chromosome	HL77S_01195	lpp1125	lpp1125	lpg1124													NE	NE	NE	NE	-0.29	0.1997	1.45	0.6045	0.33	0.7669
Node1	Chromosome	HL77S_01196																S	S	NE	GD	-0.29	0.7982	-0.75	0.4538	0.84	0.5251
Node1	Chromosome	HL77S_01197	lpp2896		lpg0820											GIY-YIG nuclease superfamily protein		NE	NE	NE	NE	-0.29	0.6577	0.26	0.4676	0.08	0.8318
Node1	Chromosome	HL77S_01198	lpp0330	lpp0330												transposase activity	Similar to transposase (IS4 family)	NE	NE	NE	NE	-0.29	0.6526	-0.09	0.8947	0.28	0.6176
Node1	Chromosome	HL77S_01199	lpp2052		lpg0819											to transposase (IS4 family)	C-terminal part similar to transposase (IS4 family)	NE	NE	NE	NE	-0.29	0.5417	0.17	0.701	0.75	0.2591
Node1	Chromosome	HL77S_01200	lpp1126	lpp1126	lpg1125	artJ_3										ABC transporter arginine-binding protein 1	Similar to amino acid ABC transporter	NE	NE	NE	NE	-0.29	0.5588	0.12	0.8507	0.19	0.815
Node1	Chromosome	HL77S_01201	lpp1127	lpp1127	lpg1126											Haloacid dehalogenase-like hydrolase	Some similarity with eukaryotic proteins	NE	NE	NE	NE	-0.28	0.6392	0.34	0.3955	0.09	0.822
Node1	Chromosome	HL77S_01202	lpp1866			kefC_2										Similar to glutathione-regulated potassium-efflux system protein KefC (K(+)/H(+)antiporter)	Belongs to the monovalent cation:proton antiporter 2 (CPA2) transporter (TC 2.A.37) family	NE	NE	NE	NE	-0.28	0.6649	0.23	0.702	0.24	0.5912
Node1	Chromosome	HL77S_01203	lpp1128	lpp1128	lpg1127			6.2.1.3	ko:K01897	ko00061,ko00071,ko01100,ko01212,ko02024,ko03320,ko04146,ko04216,ko04714,ko04920,map00061,map00071,map01100,map01212,map02024,map03320,map04146,map04216,map04714,map04920	M00086	R01280	RC00004,RC00014	ko00000,ko00001,ko00002,ko01000,ko01004,ko04147	4.C.1.1	Long-chain-fatty-acid--CoA ligase FadD13	Similar to long-chain acyl-CoA synthetase	NE	NE	GD	GA	-0.28	0.6575	0.18	0.749	0.08	0.8849
Node1	Chromosome	HL77S_01204	lpp2895		lpg0819											Similar to transposase (IS4 family)		NE	NE	NE	NE	-0.28	0.5093	0.18	0.4362	0.49	0.0429
Node1	Chromosome	HL77S_01205	lpp2896		lpg0820											GIY-YIG nuclease superfamily protein		NE	NE	NE	NE	-0.28	0.2089	0.13	0.8142	0.33	0.6539
Node1	Chromosome	HL77S_01206																NE	NE	GD	NE	-0.28	0.7537	0.06	0.9115	0.38	0.4949
Node1	Chromosome	HL77S_01207	lpp1130	lpp1130	lpg1129													NE	NE	NE	NE	-0.28	0.6208	0	0.9955	0.32	0.6746
Node1	Chromosome	HL77S_01208																NE	NE	GD	NE	-0.28	0.6407	1.46	0.2252	-0.27	0.7509
Node1	Chromosome	HL77S_01209																U	NE	GD	NE	-0.28	0.687	0.14	0.8899	1.32	0.2921
Node1	Chromosome	HL77S_01210	lpp1131	lpp1131	lpg1130	ladC		4.6.1.1	ko:K01768	ko00230,ko02025,ko04113,ko04213,map00230,map02025,map04113,map04213	M00695	R00089,R00434	RC00295	ko00000,ko00001,ko00002,ko01000		ladC adenylate cyclase		NE	NE	GD	NE	-0.28	0.6686	0.23	0.7016	0.46	0.4857
Node1	Chromosome	HL77S_01211	lpp1132	lpp1132														NE	NE	GD	NE	-0.28	0.6452	-1.11	0.28	0.37	0.6581
Node1	Chromosome	HL77S_01212	lpp1133	lpp1133	lpg1131	cfa		2.1.1.79	ko:K00574					ko00000,ko01000		cfa cyclopropane fatty acyl phospholipid synthase (Cyclopropane fatty acid synthase) (CFA synthase)		NE	NE	GD	NE	-0.28	0.6841	0.79	0.2068	0.31	0.6264
Node1	Chromosome	HL77S_01213	lpp1134	lpp1134	lpg1132													NE	NE	NE	NE	-0.28	0.703	0.49	0.5215	1.14	0.1977
Node1	Chromosome	HL77S_01214	lpp1135	lpp1135	lpg1134			1.13.12.16	ko:K00459	ko00910,map00910		R00025	RC02541,RC02759	ko00000,ko00001,ko01000		Nitronate monooxygenase	Similar to 2-nitropropane dioxygenase	NE	NE	NE	NE	-0.28	0.703	0.58	0.5529	-0.04	0.947
Node1	Chromosome	HL77S_01215	lpp1136	lpp1136	lpg1135											transcriptional regulator	Similar to transcriptional regulator, (TetR family?)	NE	NE	NE	NE	-0.27	0.7171	-0.71	0.4828	0.11	0.9253
Node1	Chromosome	HL77S_01216	lpp1137	lpp1137	lpg1136											Domain of unknown function (DUF4349)		NE	NE	NE	NE	-0.27	0.7052	0.28	0.5995	0.34	0.5115
Node1	Chromosome	HL77S_01217	lpp1138	lpp1138														NE	NE	NE	NE	-0.27	0.6652	-0.8	0.7065	-1.18	0.451
Node1	Chromosome	HL77S_01218	lpp1139	lpp1139	lpg1137													NE	NE	NE	NE	-0.27	0.6439	0.02	0.9517	-0.16	0.7136
Node1	Chromosome	HL77S_01219	lpp1140	lpp1140	lpg1138	potD			ko:K11069	ko02010,map02010	M00299			ko00000,ko00001,ko00002,ko02000	3.A.1.11.1	Putrescine-binding periplasmic protein	Required for the activity of the bacterial periplasmic transport system of putrescine	U	NE	GD	NE	-0.27	0.6012	0.82	0.4903	1.44	0.0137
Node1	Chromosome	HL77S_01220	lpp1141	lpp1141	lpg1139	potC			ko:K11070	ko02010,map02010	M00299			ko00000,ko00001,ko00002,ko02000	3.A.1.11.1	Inner membrane ABC transporter permease protein YdcV	Similar to spermidine/putrescine transport system permease protein potC. Putative integral membrane protein	NE	NE	NE	NE	-0.27	0.7739	1.17	0.3488	0.94	0.2187
Node1	Chromosome	HL77S_01221	lpp1142	lpp1142	lpg1140	potB			ko:K11071	ko02010,map02010	M00299			ko00000,ko00001,ko00002,ko02000	3.A.1.11.1	Similar to spermidine/putrescine transport system permease protein PotB		NE	NE	NE	NE	-0.27	0.5963	0.41	0.5468	1.16	0.0999
Node1	Chromosome	HL77S_01222	lpp1143	lpp1143	lpg1141	potA		3.6.3.31	ko:K11072	ko02010,map02010	M00299			ko00000,ko00001,ko00002,ko01000,ko02000	3.A.1.11.1	Spermidine/putrescine import ATP-binding protein PotA	Part of the ABC transporter complex PotABCD involved in spermidine/putrescine import. Responsible for energy coupling to the transport system; Belongs to the ABC transporter superfamily. Spermidine/putrescine importer (TC 3.A.1.11.1) family;	NE	NE	NE	NE	-0.27	0.4064	0.51	0.8026	1.77	0.018
Node1	Chromosome	HL77S_01223	lpp2052		lpg0819											to transposase (IS4 family)	C-terminal part similar to transposase (IS4 family)	NE	NE	NE	NE	-0.27	0.7616	0.29	0.6176	0.18	0.7747
Node1	Chromosome	HL77S_01224	lpp0330	lpp0330												transposase activity	Similar to transposase (IS4 family)	NE	NE	NE	NE	-0.27	0.6822	0.08	0.8823	0.67	0.2172
Node1	Chromosome	HL77S_01225	lpp2896		lpg0820											GIY-YIG nuclease superfamily protein		NE	NE	NE	NE	-0.27	0.5098	0.26	0.4582	0.02	0.9519
Node1	Chromosome	HL77S_01226	lpp1145	lpp1145	lpg1143	cpnA										Similar to dehydrogenase		NE	NE	NE	NE	-0.27	0.8312	0.09	0.884	-0.13	0.8323
Node1	Chromosome	HL77S_01227		lpp1146	lpg1144													NE	NE	NE	GA	-0.27	0.7335	0.48	0.6364	-0.04	0.966
Node1	Chromosome	HL77S_01228	lpp1147	lpp1147	lpg1145													NE	NE	NE	NE	-0.27	0.747	-0.13	0.8017	0.49	0.2982
Node1	Chromosome	HL77S_01229	lpp1148	lpp1148	lpg1146			3.4.17.19	ko:K01299					ko00000,ko01000,ko01002		Carboxypeptidase 1	Broad specificity carboxypetidase that releases amino acids sequentially from the C-terminus, including neutral, aromatic, polar and basic residues	NE	NE	NE	NE	-0.27	0.6153	-0.42	0.5469	-0.02	0.9698
Node1	Chromosome	HL77S_01230	lpp1149	lpp1149	lpg1147											Acetyltransferase GNAT family protein	Similar to acetyltransferase	NE	NE	NE	NE	-0.27	0.6772	0.18	0.712	-0.45	0.4186
Node1	Chromosome	HL77S_01231	lpp1150	lpp1150	lpg1148											Putative coiled-coil protein		NE	NE	NE	NE	-0.27	0.713	0.27	0.571	0.65	0.2921
Node1	Chromosome	HL77S_01232	lpp1151	lpp1151	lpg1149													U	NE	NE	NE	-0.26	0.7003	0.18	0.7147	-0.05	0.908
Node1	Chromosome	HL77S_01233	lpp1152	lpp1152	lpg1150	ada		2.1.1.63	ko:K10778					ko00000,ko01000,ko03000,ko03400		Bifunctional transcriptional activator/DNA repair enzyme Ada	Similar to E. coli Ada protein (O6-methylguanine-DNA methyltransferase)	NE	NE	NE	NE	-0.26	0.6241	-0.66	0.3464	0.03	0.9714
Node1	Chromosome	HL77S_01234	lpp1153	lpp1153	lpg1151													NE	NE	NE	NE	-0.26	0.6891	0.06	0.9173	0.75	0.2585
Node1	Chromosome	HL77S_01235																NE	NE	GD	NE	-0.26	0.7601	0.04	0.9525	0.53	0.4814
Node1	Chromosome	HL77S_01236	lpp1154	lpp1154	lpg1152													NE	NE	NE	NE	-0.26	0.7044	0.48	0.5394	0.25	0.6948
Node1	Chromosome	HL77S_01237	lpp1155	lpp1155	lpg1153	pao		1.4.3.4	ko:K00274	ko00260,ko00330,ko00340,ko00350,ko00360,ko00380,ko00950,ko00982,ko01100,ko01110,ko04726,ko04728,ko05030,ko05031,ko05034,map00260,map00330,map00340,map00350,map00360,map00380,map00950,map00982,map01100,map01110,map04726,map04728,map05030,map05031,map05034	M00135	R02173,R02382,R02529,R02532,R02613,R02908,R02919,R04025,R04300,R04674,R04890,R04893,R04894,R04907,R04908,R08346,R08347,R08348,R11354	RC00062,RC00160,RC00225,RC00676,RC00807,RC00808,RC01808,RC02226,RC02713	ko00000,ko00001,ko00002,ko01000		Similar to amine oxidase		NE	NE	NE	NE	-0.26	0.6436	0.13	0.8445	0.39	0.7166
Node1	Chromosome	HL77S_01238	lpp1156	lpp1156	lpg1154													NE	NE	NE	NE	-0.26	0.6575	0.14	0.8537	0.16	0.8573
Node1	Chromosome	HL77S_01239	lpp1157	lpp1157	lpg1155	pdc		4.1.1.1	ko:K01568	ko00010,ko01100,ko01110,ko01130,map00010,map01100,map01110,map01130		R00014,R00755	RC00027,RC00375,RC02744	ko00000,ko00001,ko01000		Similar to eukaryotic pyruvate decarboxylase	Belongs to the TPP enzyme family	NE	NE	NE	NE	-0.26	0.5899	0.28	0.4554	0.15	0.6729
Node1	Chromosome	HL77S_01240	lpp1158	lpp1158	lpg1156											Bacterial leucyl aminopeptidase	Similar to aminopeptidase	NE	NE	NE	NE	-0.26	0.6096	-0.23	0.6449	0.26	0.6659
Node1	Chromosome	HL77S_01241	lpp1159	lpp1159	lpg1157											Alpha/beta hydrolase family protein	Similar to L.pneumophila putative lipase LipB	NE	NE	NE	NE	-0.26	0.6396	-0.17	0.7873	0.86	0.1846
Node1	Chromosome	HL77S_01242	lpp1160	lpp1160	lpg1158											Some similarity with eukaryotic proteins		NE	NE	NE	NE	-0.26	0.6748	1	0.1786	0.09	0.8703
Node1	Chromosome	HL77S_01243	lpp1161	lpp1161	lpg1159											Similar to putative drug metabolite transport protein (DMT family)		U	NE	GD	NE	-0.26	0.7971	0.2	0.7496	0.04	0.9431
Node1	Chromosome	HL77S_01244	lpp1162	lpp1162	lpg1160													NE	NE	GA	GA	-0.26	0.5505	-0.55	0.4791	0.6	0.5755
Node1	Chromosome	HL77S_01245	lpp1163	lpp1163	lpg1161				ko:K07100					ko00000		Putative phosphoribosyl transferase/MT0597	Similar to predicted phosphoribosyl transferase	NE	NE	NE	NE	-0.25	0.3559	0.66	0.2698	0.15	0.7635
Node1	Chromosome	HL77S_01246	lpp1164	lpp1164	lpg1162											Similar to other proteins		NE	NE	NE	NE	-0.25	0.6025	0.1	0.8884	0.82	0.204
Node1	Chromosome	HL77S_01247	lpp1165	lpp1165	lpg1163	proP_5										Proline/betaine transporter	Similar to permeases of the major facilitator superfamily (MFS)	NE	NE	NE	NE	-0.25	0.68	-0.05	0.8986	0.23	0.6208
Node1	Chromosome	HL77S_01248	lpp1166	lpp1166	lpg1164	argE		3.5.1.16	ko:K01438	ko00220,ko01100,ko01110,ko01130,ko01210,ko01230,map00220,map01100,map01110,map01130,map01210,map01230	M00028,M00845	R00669,R09107	RC00064,RC00300	ko00000,ko00001,ko00002,ko01000		Similar to acetylornithine deacetylase	Belongs to the peptidase M20A family. ArgE subfamily	NE	NE	NE	NE	-0.25	0.1962	-0.31	0.5369	-0.05	0.902
Node1	Chromosome	HL77S_01249														Transposase		NE	NE	NE	NE	-0.25	0.2005	0.28	0.786	-0.62	0.5852
Node1	Chromosome	HL77S_01250														amine dehydrogenase activity		NE	NE	NE	GA	-0.25	0.2043	-0.02	0.9712	0.05	0.9357
Node1	Chromosome	HL77S_01251	lpp0115													Outer membrane protein beta-barrel domain		NE	NE	NE	NE	-0.25	0.6473	-0.83	0.5031	0.97	0.4616
Node1	Chromosome	HL77S_01252	lpp1167	lpp1167	lpg1165			2.7.1.48	ko:K00876	ko00240,ko00983,ko01100,map00240,map00983,map01100		R00513,R00516,R00517,R00962,R00964,R00967,R00968,R00970,R01548,R01549,R01880,R02091,R02096,R02097,R02327,R02332,R02371,R02372,R08232	RC00002,RC00017	ko00000,ko00001,ko01000		Weakly similar to uridine kinase		NE	NE	NE	NE	-0.25	0.819	-0.57	0.2889	0.7	0.3062
Node1	Chromosome	HL77S_01253	lpp1168	lpp1168	lpg1166											Some similarity with eukaryotic proteins		NE	NE	NE	NE	-0.25	0.7151	0.09	0.8127	0.1	0.7953
Node1	Chromosome	HL77S_01254	lpp1169	lpp1169	lpg1167	yajQ			ko:K09767					ko00000		UPF0234 protein A1D14_05935	Belongs to the UPF0234 family	NE	NE	NE	NE	-0.25	0.5334	-0.96	0.2844	-1.06	0.1359
Node1	Chromosome	HL77S_01255	lpp1170	lpp1170	lpg1168	cph2_5										Phytochrome-like protein cph2	Regulatory protein (GGDEF and EAL domains)	NE	NE	NE	NE	-0.25	0.7254	-0.45	0.1817	0.14	0.6907
Node1	Chromosome	HL77S_01256	lpp1171	lpp1171	lpg1169				ko:K06990					ko00000,ko04812		MEMO1 family protein A9P85_06095	Belongs to the MEMO1 family	NE	NE	NE	NE	-0.24	0.6371	0.75	0.4823	-0.18	0.7256
Node1	Chromosome	HL77S_01257	lpp1172	lpp1172	lpg1170	pflA		1.97.1.4	ko:K04069			R04710		ko00000,ko01000		Similar to Pyruvate formate-lyase activating enzyme		NE	NE	NE	NE	-0.24	0.7646	-0.04	0.9154	0.19	0.9241
Node1	Chromosome	HL77S_01258	lpp1173	lpp1173	lpg1171													NE	NE	NE	NE	-0.24	0.7924	1.02	0.3785	-0.36	0.6834
Node1	Chromosome	HL77S_01259	lpp1174	lpp1174	lpg1172	lidL										Putative beta-lactamase HcpC	Similar to conserved hypothetical protein, similar to C-terminal part of EnhC protein	NE	NE	NE	NE	-0.24	0.7797	0.3	0.5385	0.57	0.2948
Node1	Chromosome	HL77S_01260	lpp1175	lpp1175	lpg1173	pilS		2.7.13.3	ko:K02668	ko02020,map02020	M00501			ko00000,ko00001,ko00002,ko01000,ko01001,ko02022,ko02035		Similar to Pseudomonas sensor protein PilS	Member of the 2 component response regulator PilS/PilR involved in the regulation of the expression of the type 4 fimbriae	NE	NE	NE	NE	-0.24	0.7502	0.09	0.8268	0.53	0.1697
Node1	Chromosome	HL77S_01261	lpp1176	lpp1176	lpg1174	pilR			ko:K02667	ko02020,map02020	M00501			ko00000,ko00001,ko00002,ko02022,ko02035		Sigma-54-dependent Fis family transcriptional regulator	Similar to type 4 fimbriae expression regulatory protein PilR (two-component response regulator)	NE	NE	NE	NE	-0.24	0.5652	-0.59	0.3026	0.39	0.4652
Node1	Chromosome	HL77S_01262	lpp1177	lpp1177														NE	NE	NE	NE	-0.23	0.2044	-0.77	0.6697	-0.46	0.7453
Node1	Chromosome	HL77S_01263	lpp1178	lpp1178	lpg1175	yvaM										AB hydrolase superfamily protein YvaM	Similar to putative hydrolase	NE	NE	NE	NE	-0.23	0.8252	-0.16	0.7319	0.09	0.8574
Node1	Chromosome	HL77S_01264	lpp1179	lpp1179	lpg1176	yfgC										TPR repeat-containing protein YfgC	Similar to putative protease	NE	NE	NE	NE	-0.23	0.6509	0.29	0.6094	0.1	0.8101
Node1	Chromosome	HL77S_01265	lpp1180	lpp1180	lpg1177	ribD		1.1.1.193,3.5.4.26	ko:K11752	ko00740,ko01100,ko01110,ko02024,map00740,map01100,map01110,map02024	M00125	R03458,R03459	RC00204,RC00933	ko00000,ko00001,ko00002,ko01000		Riboflavin biosynthesis protein RibD	Converts 2,5-diamino-6-(ribosylamino)-4(3h)-pyrimidinone 5'-phosphate into 5-amino-6-(ribosylamino)-2,4(1h,3h)- pyrimidinedione 5'-phosphate; In the C-terminal section; belongs to the HTP reductase family	E	E	E	E	-0.23	0.6617	1.23	0.5808	0	1
Node1	Chromosome	HL77S_01266	lpp1181	lpp1181	lpg1178	ribE		2.5.1.9	ko:K00793	ko00740,ko01100,ko01110,map00740,map01100,map01110	M00125	R00066	RC00958,RC00960	ko00000,ko00001,ko00002,ko01000		ribE Riboflavin synthase alpha chain		NE	E	GD	E	-0.23	0.9517	-0.32	1	0	1
Node1	Chromosome	HL77S_01267	lpp1182	lpp1182		ribA		3.5.4.25,4.1.99.12	ko:K14652	ko00740,ko00790,ko01100,ko01110,map00740,map00790,map01100,map01110	M00125,M00840	R00425,R07281	RC00293,RC01792,RC01815,RC02504	ko00000,ko00001,ko00002,ko01000		Riboflavin biosynthesis protein RibBA	Catalyzes the conversion of D-ribulose 5-phosphate to formate and 3,4-dihydroxy-2-butanone 4-phosphate; In the N-terminal section; belongs to the DHBP synthase family	NE	E	GD	E	-0.23	0.1958	-0.23	1	0	1
Node1	Chromosome	HL77S_01268	lpp1183		lpg1180	ribH	GO:0000906,GO:0003674,GO:0003824,GO:0005575,GO:0005622,GO:0005623,GO:0005737,GO:0005829,GO:0006766,GO:0006767,GO:0006771,GO:0006807,GO:0008150,GO:0008152,GO:0009058,GO:0009110,GO:0009231,GO:0009987,GO:0016740,GO:0016765,GO:0017144,GO:0018130,GO:0034641,GO:0042364,GO:0042726,GO:0042727,GO:0044237,GO:0044249,GO:0044271,GO:0044281,GO:0044283,GO:0044424,GO:0044444,GO:0044464,GO:0046483,GO:0071704,GO:…	2.5.1.78	ko:K00794	ko00740,ko01100,ko01110,map00740,map01100,map01110	M00125	R04457	RC00960	ko00000,ko00001,ko00002,ko01000		6,7-dimethyl-8-ribityllumazine synthase	Catalyzes the formation of 6,7-dimethyl-8- ribityllumazine by condensation of 5-amino-6-(D- ribitylamino)uracil with 3,4-dihydroxy-2-butanone 4-phosphate. This is the penultimate step in the biosynthesis of riboflavin; Belongs to the DMRL synthase family;	NE	E	E	E	-0.23	0.6657	0	1	2.22	0.7516
Node1	Chromosome	HL77S_01269	lpp1184		lpg1181	pyrG		6.3.4.2	ko:K01937	ko00240,ko01100,map00240,map01100	M00052	R00571,R00573	RC00010,RC00074	ko00000,ko00001,ko00002,ko01000		CTP synthase	Catalyzes the ATP-dependent amination of UTP to CTP with either L-glutamine or ammonia as the source of nitrogen. Regulates intracellular CTP levels through interactions with the four ribonucleotide triphosphates	E	E	E	E	-0.23	0.558	0.11	1	-3.83	1
Node1	Chromosome	HL77S_01270	lpp1185		lpg1182	kdsA		2.5.1.55	ko:K01627	ko00540,ko01100,map00540,map01100	M00063	R03254	RC00435	ko00000,ko00001,ko00002,ko01000,ko01005		kdsA 2-dehydro-3-deoxyphosphooctonate aldolase		E	E	E	E	-0.23	0.6501	-0.33	1	0	1
Node1	Chromosome	HL77S_01271	lpp1186	lpp1186														NE	NE	NE	NE	-0.23	1	-0.24	0.632	-0.29	0.4624
Node1	Chromosome	HL77S_01272	lpp1187	lpp1187												Beta-lactamase superfamily domain		NE	NE	NE	NE	-0.23	0.7361	0.31	0.6502	0.27	0.6454
Node1	Chromosome	HL77S_01273														tRNA-Ser(tga)		S	S	N/A	N/A	-0.23	0.6963	0	1	0	1
Node1	Chromosome	HL77S_01274	lpp1188	lpp1188		bamD			ko:K05807					ko00000,ko02000	1.B.33.1	Outer membrane protein assembly factor BamD	Part of the outer membrane protein assembly complex, which is involved in assembly and insertion of beta-barrel proteins into the outer membrane	E	E	E	E	-0.23	0.2043	0.14	0.8878	1.39	0.2517
Node1	Chromosome	HL77S_01275	lpp1189	lpp1189		rdgC			ko:K03554					ko00000,ko03400		Recombination-associated protein RdgC	May be involved in recombination	NE	NE	NE	NE	-0.22	0.6685	0.38	0.6835	-0.83	0.3942
Node1	Chromosome	HL77S_01276	lpp1190		lpg1188	kup			ko:K03549					ko00000,ko02000	2.A.72	Probable potassium transport system protein kup	Transport of potassium into the cell	NE	NE	NE	NE	-0.22	0.595	0.21	0.7216	-0.04	0.9242
Node1	Chromosome	HL77S_01277	lpp1191	lpp1191												Protein involved in meta-pathway of phenol degradation		NE	NE	NE	NE	-0.22	0.6981	0.36	0.5649	0	0.9947
Node1	Chromosome	HL77S_01278	lpp1192	lpp1192		rlmI		2.1.1.191	ko:K06969					ko00000,ko01000,ko03009		Ribosomal RNA large subunit methyltransferase I		NE	NE	NE	NE	-0.22	0.7434	-0.29	0.4988	0.02	0.9696
Node1	Chromosome	HL77S_01279	lpp1193	lpp1193		ybbD_2		3.2.1.52	ko:K01207	ko00520,ko00531,ko01100,ko01501,map00520,map00531,map01100,map01501	M00628	R00022,R05963,R07809,R07810,R10831	RC00049	ko00000,ko00001,ko00002,ko01000		Putative lipoprotein YbbD	Similar to N-acetyl-beta-glucosaminidase	NE	NE	NE	NE	-0.22	0.6685	-0.14	0.7877	0.23	0.6056
Node1	Chromosome	HL77S_01280	lpp1194	lpp1194		inhA										Isonitrile hydratase	Similar to unknown proteins	NE	NE	NE	NE	-0.22	0.7799	-0.02	0.9789	0.35	0.6544
Node1	Chromosome	HL77S_01281	lpp1195	lpp1195		hisI		3.5.4.19,3.6.1.31	ko:K11755	ko00340,ko01100,ko01110,ko01230,map00340,map01100,map01110,map01230	M00026	R04035,R04037	RC00002,RC01055	ko00000,ko00001,ko00002,ko01000		hisI phosphoribosyl-AMP cyclohydrolase (PRA-CH) / phosphoribosyl-ATP pyrophosphatase (PRA-PH)		NE	NE	NE	NE	-0.22	0.6923	0.14	0.8391	0.32	0.5772
Node1	Chromosome	HL77S_01282	lpp1196	lpp1196		hisF_2			ko:K02500	ko00340,ko01100,ko01110,ko01230,map00340,map01100,map01110,map01230	M00026	R04558	RC00010,RC01190,RC01943	ko00000,ko00001,ko00002,ko01000		Imidazole glycerol phosphate synthase subunit HisF	IGPS catalyzes the conversion of PRFAR and glutamine to IGP, AICAR and glutamate. The HisF subunit catalyzes the cyclization activity that produces IGP and AICAR from PRFAR using the ammonia provided by the HisH subunit	NE	NE	NE	NE	-0.22	0.7831	-0.14	0.762	0.18	0.6977
Node1	Chromosome	HL77S_01283	lpp1197	lpp1197	lpg1195	hisA		5.3.1.16	ko:K01814	ko00340,ko01100,ko01110,ko01230,map00340,map01100,map01110,map01230	M00026	R04640	RC00945	ko00000,ko00001,ko00002,ko01000		hisA phosphoribosylformimino-5-aminoimidazole carboxamide ribotide isomerase		NE	NE	NE	NE	-0.22	0.5839	0.46	0.6387	0.28	0.7889
Node1	Chromosome	HL77S_01284	lpp1198	lpp1198	lpg1196	hisH2			ko:K02501	ko00340,ko01100,ko01110,ko01230,map00340,map01100,map01110,map01230	M00026	R04558	RC00010,RC01190,RC01943	ko00000,ko00001,ko00002,ko01000		Imidazole glycerol phosphate synthase subunit HisH	IGPS catalyzes the conversion of PRFAR and glutamine to IGP, AICAR and glutamate. The HisH subunit provides the glutamine amidotransferase activity that produces the ammonia necessary to HisF for the synthesis of IGP and AICAR	NE	NE	NE	NE	-0.21	0.7921	0.11	0.8718	0.45	0.4175
Node1	Chromosome	HL77S_01285	lpp1199	lpp1199	lpg1197	hisB		3.1.3.15,4.2.1.19	ko:K01089	ko00340,ko01100,ko01110,ko01230,map00340,map01100,map01110,map01230	M00026	R03013,R03457	RC00017,RC00932	ko00000,ko00001,ko00002,ko01000		hisB histidinol-phosphatase/imisazoleglycerol-phosphat e dehydratase		NE	NE	NE	NE	-0.21	0.786	0.2	0.7468	-0.11	0.8552
Node1	Chromosome	HL77S_01286	lpp1200	lpp1200	lpg1198	hisC		2.6.1.9	ko:K00817	ko00340,ko00350,ko00360,ko00400,ko00401,ko00960,ko01100,ko01110,ko01130,ko01230,map00340,map00350,map00360,map00400,map00401,map00960,map01100,map01110,map01130,map01230	M00026	R00694,R00734,R03243	RC00006,RC00888	ko00000,ko00001,ko00002,ko01000,ko01007		Similar to histidinol-phosphate aminotransferase	Belongs to the class-II pyridoxal-phosphate-dependent aminotransferase family. Histidinol-phosphate aminotransferase subfamily	NE	NE	NE	NE	-0.21	0.8412	1.01	0.0538	0.64	0.5697
Node1	Chromosome	HL77S_01287	lpp1201	lpp1201	lpg1199	hisD		1.1.1.23	ko:K00013	ko00340,ko01100,ko01110,ko01230,map00340,map01100,map01110,map01230	M00026	R01158,R01163,R03012	RC00099,RC00242,RC00463	ko00000,ko00001,ko00002,ko01000		Histidinol dehydrogenase	Catalyzes the sequential NAD-dependent oxidations of L- histidinol to L-histidinaldehyde and then to L-histidine	NE	NE	NE	NE	-0.21	0.7395	0.57	0.4525	0.96	0.2157
Node1	Chromosome	HL77S_01288	lpp1202	lpp1202	lpg1200	hisG		2.4.2.17	ko:K00765	ko00340,ko01100,ko01110,ko01230,map00340,map01100,map01110,map01230	M00026	R01071	RC02819,RC03200	ko00000,ko00001,ko00002,ko01000		hisG ATP phosphoribosyltransferase		NE	NE	NE	NE	-0.21	0.7392	0.91	0.183	-0.46	0.3509
Node1	Chromosome	HL77S_01289	lpp1203	lpp1203												Weakly similar to E. coli Trp operon repressor		NE	NE	E	NE	-0.21	0.7687	-1.22	0.3209	1.86	0.3054
Node1	Chromosome	HL77S_01290																S	S	NE	NE	-0.21	0.6584	-1.58	0.2305	-0.01	0.9945
Node1	Chromosome	HL77S_01291	lpp1204	lpp1204	lpg1202	cydA		1.10.3.14	ko:K00425	ko00190,ko01100,ko02020,map00190,map01100,map02020	M00153	R11325	RC00061	ko00000,ko00001,ko00002,ko01000	3.D.4.3	cydA cytochrome d ubiquinol oxidase subunit I		NE	NE	GD	GD	-0.21	0.1991	-1.42	0.0651	-0.48	0.7182
Node1	Chromosome	HL77S_01292	lpp1205	lpp1205	lpg1203	cydB		1.10.3.14	ko:K00426	ko00190,ko01100,ko02020,map00190,map01100,map02020	M00153	R11325	RC00061	ko00000,ko00001,ko00002,ko01000	3.D.4.3	cydB cytochrome d ubiquinol oxidase subunit II		U	NE	GD	NE	-0.21	0.7011	-4.45	0	-1.26	0.1873
Node1	Chromosome	HL77S_01293				cydX										Cytochrome bd ubiquinol oxidase subunit X		S	S	NE	NE	-0.21	0.8111	1.05	0.6666	-0.89	0.5263
Node1	Chromosome	HL77S_01294	lpp1206	lpp1206	lpg1204	pyrE		2.4.2.10	ko:K00762	ko00240,ko01100,map00240,map01100	M00051	R01870	RC00611	ko00000,ko00001,ko00002,ko01000		Orotate phosphoribosyltransferase	Catalyzes the transfer of a ribosyl phosphate group from 5-phosphoribose 1-diphosphate to orotate, leading to the formation of orotidine monophosphate (OMP)	NE	NE	NE	NE	-0.21	0.7381	-0.51	0.5412	0.03	0.9738
Node1	Chromosome	HL77S_01295	lpp1207	lpp1207	lpg1205	capB_2			ko:K03704					ko00000,ko03000		Similar to cold shock proteins		NE	NE	NE	NE	-0.21	0.7064	-0.65	0.4835	0.87	0.5219
Node1	Chromosome	HL77S_01296	lpp1208	lpp1208	lpg1206											Sigma 54 modulation protein / S30EA ribosomal protein		NE	NE	NE	NE	-0.21	0.8389	-0.12	0.8971	1.16	0.6099
Node1	Chromosome	HL77S_01297	lpp1209	lpp1209	lpg1207	proX			ko:K19055					ko00000,ko01000,ko03016		Prolyl-tRNA editing protein ProX		NE	NE	NE	NE	-0.2	0.6844	0.17	0.873	-0.15	0.852
Node1	Chromosome	HL77S_01298	lpp1210	lpp1210	lpg1208	slyA			ko:K06075					ko00000,ko03000		Similar to transcriptional regulator, MarR family		NE	NE	NE	NE	-0.2	0.874	-0.08	0.9257	0.51	0.6194
Node1	Chromosome	HL77S_01299	lpp1211	lpp1211	lpg1209	yddE_1										Putative isomerase YddE		NE	NE	NE	NE	-0.2	0.0372	-0.24	0.7235	0.51	0.5608
Node1	Chromosome	HL77S_01300	lpp1212	lpp1212	lpg1210											Ribosomal-protein-S5-alanine N-acetyltransferase	Similar to acetyltransferase	NE	NE	NE	NE	-0.2	0.8172	0.38	0.5402	-0.43	0.4748
Node1	Chromosome	HL77S_01301	lpp1213	lpp1213	lpg1211	rhtC_1										Threonine efflux protein	Similar to putative amino acid (threonine) efflux protein	NE	NE	GD	NE	-0.2	0.7734	0.31	0.6423	-0.21	0.7737
Node1	Chromosome	HL77S_01302	lpp1214	lpp1214	lpg1212											GNAT family N-acetyltransferase	Similar to transcriptional regulator, MarR family	NE	NE	GD	NE	-0.2	0.6988	0.29	0.6478	0.28	0.669
Node1	Chromosome	HL77S_01303	lpp1215	lpp1215	lpg1213											AAA domain		NE	NE	NE	NE	-0.2	0.8983	0.42	0.3905	1.19	0.3755
Node1	Chromosome	HL77S_01304		lpp1217												Protein involved in meta-pathway of phenol degradation		NE	NE	GD	NE	-0.2	0.7767	0.55	0.6988	-0.11	0.9001
Node1	Chromosome	HL77S_01305	lpp1218	lpp1218												HupE / UreJ protein		NE	NE	NE	NE	-0.2	0.6865	-0.49	0.3841	-0.14	0.8025
Node1	Chromosome	HL77S_01306	lpp1219	lpp1219		scnC		3.5.5.8	ko:K20762					ko00000,ko01000		Similar to thiocyanate hydrolase gamma subunit		NE	NE	NE	GA	-0.2	0.813	-0.02	0.9741	-0.05	0.9407
Node1	Chromosome	HL77S_01307	lpp1220	lpp1220		scnA		3.5.5.8	ko:K20760					ko00000,ko01000		Simimlar to thiocyanate hydrolase alpha subunit		NE	NE	NE	GA	-0.2	0.507	-0.06	0.944	-1.45	0.1388
Node1	Chromosome	HL77S_01308	lpp1221	lpp1221		scnB		3.5.5.8	ko:K20761					ko00000,ko01000		Similar to thiocyanate hydrolase beta subunit		NE	NE	NE	GA	-0.2	0.6244	-0.27	0.7936	0.2	0.8205
Node1	Chromosome	HL77S_01309	lpp1222	lpp1222	lpg1214	lplT										Lysophospholipid transporter LplT		NE	NE	NE	NE	-0.2	0.7261	-0.29	0.5477	-0.22	0.5897
Node1	Chromosome	HL77S_01310	lpp1223	lpp1223	lpg1215	hemF	GO:0003674,GO:0005488,GO:0005515,GO:0042802,GO:0042803,GO:0046983	1.3.3.3	ko:K00228	ko00860,ko01100,ko01110,map00860,map01100,map01110	M00121	R03220	RC00884	ko00000,ko00001,ko00002,ko01000		Oxygen-dependent coproporphyrinogen-III oxidase	Involved in the heme biosynthesis. Catalyzes the aerobic oxidative decarboxylation of propionate groups of rings A and B of coproporphyrinogen-III to yield the vinyl groups in protoporphyrinogen-IX	E	E	E	E	-0.2	0.7868	0	1	-0.12	1
Node1	Chromosome	HL77S_01311	lpp1224	lpp1224	lpg1216	flgB			ko:K02387	ko02040,map02040				ko00000,ko00001,ko02035		Flagellar basal body rod protein FlgB	Structural component of flagellum, the bacterial motility apparatus. Part of the rod structure of flagellar basal body	NE	NE	NE	NE	-0.19	0.9542	-0.38	0.498	0.08	0.8727
Node1	Chromosome	HL77S_01312	lpp1225	lpp1225	lpg1217	flgC			ko:K02388	ko02040,map02040				ko00000,ko00001,ko02035		Flagellar basal-body rod protein FlgC		NE	NE	NE	NE	-0.19	0.8561	-0.9	0.1562	0	0.9966
Node1	Chromosome	HL77S_01313	lpp1226	lpp1226	lpg1218	flgD			ko:K02389	ko02040,map02040				ko00000,ko00001,ko02035		Basal-body rod modification protein FlgD	Required for flagellar hook formation. May act as a scaffolding protein	NE	NE	NE	NE	-0.19	0.727	-0.1	0.8817	-0.07	0.9099
Node1	Chromosome	HL77S_01314	lpp1227	lpp1227	lpg1219	flgE			ko:K02390	ko02040,map02040				ko00000,ko00001,ko02035		Flagellar hook protein FlgE		NE	NE	NE	NE	-0.19	0.1999	-0.27	0.5398	-0.14	0.8029
Node1	Chromosome	HL77S_01315	lpp1228	lpp1228	lpg1220	flgF			ko:K02391	ko02040,map02040				ko00000,ko00001,ko02035		Flagellar biosynthesis protein FlgF		NE	NE	NE	NE	-0.19	0.8019	-1.05	0.2795	-0.56	0.289
Node1	Chromosome	HL77S_01316	lpp1229	lpp1229	lpg1221	flgG			ko:K02392	ko02040,map02040				ko00000,ko00001,ko02035		Flagellar biosynthesis protein FlgG		NE	NE	NE	NE	-0.19	0.7341	-0.58	0.332	-0.45	0.3794
Node1	Chromosome	HL77S_01317	lpp1230	lpp1230	lpg1222	flgH			ko:K02393	ko02040,map02040				ko00000,ko00001,ko02035		Flagellar basal body L-ring protein	Assembles around the rod to form the L-ring and probably protects the motor/basal body from shearing forces during rotation	NE	NE	NE	NE	-0.19	0.8303	0.29	0.6452	-0.36	0.6192
Node1	Chromosome	HL77S_01318	lpp1231	lpp1231	lpg1223	flgI			ko:K02394	ko02040,map02040				ko00000,ko00001,ko02035		Flagellar P-ring protein	Assembles around the rod to form the L-ring and probably protects the motor/basal body from shearing forces during rotation	NE	NE	NE	NE	-0.19	0.7297	-0.23	0.6588	-0.26	0.6338
Node1	Chromosome	HL77S_01319	lpp1232	lpp1232	lpg1224	flgJ			ko:K02395					ko00000,ko02035		Flagellar biosynthesis protein FlgJ		NE	NE	NE	NE	-0.19	0.7869	0.25	0.6734	0.33	0.6824
Node1	Chromosome	HL77S_01320	lpp1233	lpp1233	lpg1225	flgK			ko:K02396	ko02040,map02040				ko00000,ko00001,ko02035		Flagellar hook-associated protein 1		NE	NE	NE	NE	-0.19	0.816	0.53	0.3815	0.64	0.2047
Node1	Chromosome	HL77S_01321	lpp1234	lpp1234	lpg1226	flgL			ko:K02397	ko02040,map02040				ko00000,ko00001,ko02035		Flagellar hook-associated protein FlgL		NE	NE	NE	NE	-0.19	0.0386	-0.06	0.9257	0.18	0.7329
Node1	Chromosome	HL77S_01322	lpp1235	lpp1235	lpg1227				ko:K07001					ko00000		Patatin-like phospholipase		NE	NE	NE	NE	-0.19	0.6893	0.44	0.2407	-0.18	0.6061
Node1	Chromosome	HL77S_01323														tRNA-Arg(cct)		S	S	NE	NE	-0.19	0.2051	-1.27	0.7063	-4.94	1
Node1	Chromosome	HL77S_01324	lpp1236	lpp1236	lpg1273													NE	NE	NE	NE	-0.18	0.74	1.15	0.3726	0.21	0.7288
Node1	Chromosome	HL77S_01325	lpp1237	lpp1237	lpg1274											YHS domain protein		NE	NE	NE	NE	-0.18	0.7321	0.11	0.8888	0.75	0.5498
Node1	Chromosome	HL77S_01326	lpp1238	lpp1238		sdcS										Sodium-dependent dicarboxylate transporter SdcS	Similar to putative transport protein	NE	NE	NE	NE	-0.18	0.7561	0.32	0.5883	0.59	0.4515
Node1	Chromosome	HL77S_01327	lpp1239	lpp1239	lpg1276	etfD		1.5.5.1	ko:K00311					ko00000,ko01000		Similar to electron transfer flavoprotein-ubiquinone oxidoreductase		E	E	E	E	-0.18	0.7541	-0.31	1	-2.42	1
Node1	Chromosome	HL77S_01328	lpp1240	lpp1240	lpg1277				ko:K06147					ko00000,ko02000	3.A.1.106,3.A.1.109,3.A.1.21	Similar to multidrug resistance ABC transporter ATP-binding protein		NE	NE	NE	NE	-0.18	0.7885	0.12	0.8329	-0.25	0.5425
Node1	Chromosome	HL77S_01329	lpp1241	lpp1241	lpg1278											Protein of uncharacterised function (DUF2845)		NE	NE	NE	NE	-0.18	0.7967	-0.34	0.6559	-0.42	0.5318
Node1	Chromosome	HL77S_01330	lpp1242	lpp1242	lpg1279				ko:K14475	ko05143,map05143				ko00000,ko00001		Chagasin family peptidase inhibitor I42		NE	NE	NE	NE	-0.18	0.7463	0.37	0.6957	0.1	0.8983
Node1	Chromosome	HL77S_01331	lpp1243	lpp1243	lpg1280	sfcA		1.1.1.38	ko:K00027	ko00620,ko01200,ko02020,map00620,map01200,map02020		R00214	RC00105	ko00000,ko00001,ko01000		sfcA malate oxidoreductase		E	E	GD	E	-0.17	0.833	5.47	0.749	0.76	0.1225
Node1	Chromosome	HL77S_01332	lpp1244	lpp1244	lpg1281													E	E	GD	E	-0.17	0.2017	0	1	0	1
Node1	Chromosome	HL77S_01333	lpp1245	lpp1245	lpg1282	surE		3.1.3.5	ko:K03787	ko00230,ko00240,ko00760,ko01100,ko01110,map00230,map00240,map00760,map01100,map01110		R00183,R00511,R00963,R01126,R01227,R01569,R01664,R01968,R02088,R02102,R02323,R02719,R03346	RC00017	ko00000,ko00001,ko01000		5'-nucleotidase SurE	Nucleotidase that shows phosphatase activity on nucleoside 5'-monophosphates; Belongs to the SurE nucleotidase family;	NE	U	GD	GD	-0.17	0.8646	-2.13	0.3088	4.06	0.2443
Node1	Chromosome	HL77S_01334	lpp1246	lpp1246	lpg1283	nlpD			ko:K06194					ko00000	1.A.34.1.2	Murein hydrolase activator NlpD	May be implicated in cell wall formation	U	E	E	E	-0.17	0.8495	-1.36	1	2.46	0.5006
Node1	Chromosome	HL77S_01335	lpp1247	lpp1247	lpg1284	rpoS			ko:K03087	ko02026,ko05111,map02026,map05111				ko00000,ko00001,ko03021		RNA polymerase sigma factor RpoS		U	E	NE	E	-0.17	0.8125	-0.09	1	3.35	1
Node1	Chromosome	HL77S_01336	lpp1248	lpp1248	lpg1285	hmgA		1.13.11.5	ko:K00451	ko00350,ko00643,ko01100,ko01120,map00350,map00643,map01100,map01120	M00044	R02519	RC00737	ko00000,ko00001,ko00002,ko01000		Homogentisate 1,2-dioxygenase	Involved in the catabolism of homogentisate (2,5- dihydroxyphenylacetate or 2,5-OH-PhAc), a central intermediate in the degradation of phenylalanine and tyrosine. Catalyzes the oxidative ring cleavage of the aromatic ring of homogentisate to yield maleylacetoacetate	NE	NE	NE	NE	-0.17	0.9065	-0.04	0.953	0.06	0.898
Node1	Chromosome	HL77S_01337	lpp1249	lpp1249	lpg1286	yebC	GO:0005575,GO:0005622,GO:0005623,GO:0005737,GO:0005829,GO:0044424,GO:0044444,GO:0044464									Probable transcriptional regulatory protein A9P85_06470		NE	NE	NE	NE	-0.17	0.7817	1.06	0.4676	0.67	0.5296
Node1	Chromosome	HL77S_01338	lpp1250	lpp1250	lpg1287	ruvC	GO:0000725,GO:0003674,GO:0003824,GO:0004518,GO:0004519,GO:0004520,GO:0004536,GO:0005575,GO:0005622,GO:0005623,GO:0006139,GO:0006259,GO:0006260,GO:0006261,GO:0006281,GO:0006310,GO:0006725,GO:0006807,GO:0006950,GO:0006974,GO:0008150,GO:0008152,GO:0008821,GO:0009058,GO:0009059,GO:0009987,GO:0016787,GO:0016788,GO:0016889,GO:0016894,GO:0031297,GO:0032991,GO:0033554,GO:0034641,GO:0034645,GO:0043170,GO:…	3.1.22.4	ko:K01159	ko03440,map03440				ko00000,ko00001,ko01000,ko03400		Crossover junction endodeoxyribonuclease RuvC	Nuclease that resolves Holliday junction intermediates in genetic recombination. Cleaves the cruciform structure in supercoiled DNA by nicking to strands with the same polarity at sites symmetrically opposed at the junction in the homologous arms and leaves a 5'-terminal phosphate and a 3'-terminal hydroxyl group	E	E	E	E	-0.17	1	0	1	0	1
Node1	Chromosome	HL77S_01339	lpp1251	lpp1251	lpg1288	ruvA		3.6.4.12	ko:K03550	ko03440,map03440				ko00000,ko00001,ko01000,ko03400		Holliday junction ATP-dependent DNA helicase RuvA	The RuvA-RuvB complex in the presence of ATP renatures cruciform structure in supercoiled DNA with palindromic sequence, indicating that it may promote strand exchange reactions in homologous recombination. RuvAB is a helicase that mediates the Holliday junction migration by localized denaturation and reannealing. RuvA stimulates, in the presence of DNA, the weak ATPase activity of RuvB	E	E	E	E	-0.16	0.203	0	1	-0.55	1
Node1	Chromosome	HL77S_01340	lpp1252	lpp1252	lpg1289													NE	NE	NE	NE	-0.16	0.8086	0.52	0.5868	0.25	0.793
Node1	Chromosome	HL77S_01341	lpp1254	lpp1254	lpg1291	qseC		2.7.13.3	ko:K07645	ko02020,ko02024,map02020,map02024	M00453			ko00000,ko00001,ko00002,ko01000,ko01001,ko02022		Sensor protein QseC	Similar to sensor histidine kinase	E	E	E	E	-0.16	0.7475	0	1	0	1
Node1	Chromosome	HL77S_01342	lpp1255	lpp1255	lpg1292	basR			ko:K07666	ko02020,ko02024,map02020,map02024	M00453			ko00000,ko00001,ko00002,ko02022		Transcriptional regulatory protein BasR	Similar to two component response regulator	E	E	E	E	-0.16	0.7946	-1.17	0.7407	1.1	0.7456
Node1	Chromosome	HL77S_01343	lpp1256	lpp1256	lpg1293	yciB			ko:K06190					ko00000		Probable intracellular septation protein A	Involved in cell division; probably involved in intracellular septation;	E	E	E	E	-0.16	0.8317	-0.31	1	0	1
Node1	Chromosome	HL77S_01344	lpp1257	lpp1257	lpg1294	mltD_2			ko:K08307					ko00000,ko01000,ko01011		Similar to membrane bound lytic murein transglycosylase		NE	NE	NE	NE	-0.16	0.7208	0.07	0.9435	-0.18	0.7476
Node1	Chromosome	HL77S_01345	lpp1258	lpp1258	lpg1295	gloB		3.1.2.6	ko:K01069	ko00620,map00620		R01736	RC00004,RC00137	ko00000,ko00001,ko01000		Hydroxyacylglutathione hydrolase	Thiolesterase that catalyzes the hydrolysis of S-D- lactoyl-glutathione to form glutathione and D-lactic acid	NE	NE	NE	NE	-0.16	0.2013	1.21	0.1118	0.71	0.2957
Node1	Chromosome	HL77S_01346	lpp1259	lpp1259	lpg1296	rlmJ		2.1.1.266	ko:K07115					ko00000,ko01000,ko03009		Ribosomal RNA large subunit methyltransferase J	Specifically methylates the adenine in position 2030 of 23S rRNA	NE	NE	NE	NE	-0.16	0.8409	-0.24	0.8055	0.81	0.4265
Node1	Chromosome	HL77S_01347	lpp1260	lpp1260														NE	NE	NE	GA	-0.16	0.8352	0.07	0.9362	-0.71	0.2812
Node1	Chromosome	HL77S_01348	lpp1261	lpp1261	lpg1297	FolD	GO:0003674,GO:0003824,GO:0004477,GO:0004486,GO:0004488,GO:0005575,GO:0005622,GO:0005623,GO:0005737,GO:0005829,GO:0006082,GO:0006575,GO:0006725,GO:0006730,GO:0006732,GO:0006760,GO:0006807,GO:0008150,GO:0008152,GO:0009987,GO:0016491,GO:0016645,GO:0016646,GO:0016787,GO:0016810,GO:0016814,GO:0019238,GO:0019752,GO:0034641,GO:0042558,GO:0043436,GO:0043603,GO:0044237,GO:0044281,GO:0044424,GO:0044444,GO:…	1.5.1.5,3.5.4.9	ko:K01491	ko00670,ko00720,ko01100,ko01120,ko01200,map00670,map00720,map01100,map01120,map01200	M00140,M00377	R01220,R01655	RC00202,RC00578	ko00000,ko00001,ko00002,ko01000		Bifunctional protein FolD	Catalyzes the oxidation of 5,10- methylenetetrahydrofolate to 5,10-methenyltetrahydrofolate and then the hydrolysis of 5,10-methenyltetrahydrofolate to 10- formyltetrahydrofolate	U	E	GD	E	-0.16	0.8698	0	1	0	1
Node1	Chromosome	HL77S_01349	lpp1262	lpp1262	lpg1298													NE	NE	GD	NE	-0.16	0.9397	0.9	0.7049	1.26	0.8225
Node1	Chromosome	HL77S_01350	lpp1263	lpp1263	lpg1299	fimV			ko:K08086					ko00000		FimV protein		NE	NE	NE	NE	-0.16	0.7855	-2.42	0	-2.45	0
Node1	Chromosome	HL77S_01351	lpp1264	lpp1264	lpg1300											Predicted integral membrane protein		NE	NE	NE	NE	-0.16	0.8733	-1.73	0.5353	-0.38	0.7644
Node1	Chromosome	HL77S_01352	lpp1265	lpp1265	lpg1301											NmrA-like family protein		NE	NE	NE	NE	-0.16	0.75	0.23	0.5527	0.13	0.7241
Node1	Chromosome	HL77S_01353	lpp1266		lpg1302	truA		5.4.99.12	ko:K06173					ko00000,ko01000,ko03016		tRNA pseudouridine synthase A	Formation of pseudouridine at positions 38, 39 and 40 in the anticodon stem and loop of transfer RNAs	NE	NE	NE	GD	-0.16	0.8679	2.41	0.0323	0.93	0.2526
Node1	Chromosome	HL77S_01354	lpp1267	lpp1267	lpg1303	trpF		5.3.1.24	ko:K01817	ko00400,ko01100,ko01110,ko01130,ko01230,map00400,map01100,map01110,map01130,map01230	M00023	R03509	RC00945	ko00000,ko00001,ko00002,ko01000		trpF N-(5'-phosphoribosyl)anthranilate isomerase		U	NE	NE	GD	-0.16	0.6386	-0.4	0.9057	-0.85	0.3928
Node1	Chromosome	HL77S_01355	lpp1268	lpp1268	lpg1304	trpB		4.2.1.20,5.3.1.24	ko:K01696,ko:K01817	ko00260,ko00400,ko01100,ko01110,ko01130,ko01230,map00260,map00400,map01100,map01110,map01130,map01230	M00023	R00674,R02340,R02722,R03509	RC00209,RC00210,RC00700,RC00701,RC00945,RC02868	ko00000,ko00001,ko00002,ko01000		Tryptophan synthase beta chain	The beta subunit is responsible for the synthesis of L- tryptophan from indole and L-serine	NE	U	GD	GD	-0.16	0.7684	2.66	0.0036	3.71	0.0009
Node1	Chromosome	HL77S_01356	lpp1269		lpg1305	trpA		4.2.1.20	ko:K01695	ko00260,ko00400,ko01100,ko01110,ko01130,ko01230,map00260,map00400,map01100,map01110,map01130,map01230	M00023	R00674,R02340,R02722	RC00209,RC00210,RC00700,RC00701,RC02868	ko00000,ko00001,ko00002,ko01000		Tryptophan synthase alpha chain	The alpha subunit is responsible for the aldol cleavage of indoleglycerol phosphate to indole and glyceraldehyde 3- phosphate; Belongs to the TrpA family;	NE	NE	NE	GD	-0.15	0.8173	1.73	0.1756	2.75	0.0378
Node1	Chromosome	HL77S_01357	lpp1270	lpp1270	lpg1306	glnS		6.1.1.18	ko:K01886	ko00970,ko01100,map00970,map01100	M00359,M00360	R03652	RC00055,RC00523	ko00000,ko00001,ko00002,ko01000,ko01007,ko03016		glnS glutamine tRNA synthetase		E	E	E	E	-0.15	0.8304	-0.02	1	0	1
Node1	Chromosome	HL77S_01358	lpp1271	lpp1271		cysS	GO:0000166,GO:0003674,GO:0003824,GO:0004812,GO:0004817,GO:0005488,GO:0005524,GO:0005575,GO:0005622,GO:0005623,GO:0005737,GO:0005829,GO:0006082,GO:0006139,GO:0006399,GO:0006412,GO:0006418,GO:0006423,GO:0006518,GO:0006520,GO:0006725,GO:0006807,GO:0008144,GO:0008150,GO:0008152,GO:0009058,GO:0009059,GO:0009987,GO:0010467,GO:0016070,GO:0016874,GO:0016875,GO:0017076,GO:0019538,GO:0019752,GO:0030554,GO:…	6.1.1.16	ko:K01883	ko00970,map00970	M00359,M00360	R03650	RC00055,RC00523	ko00000,ko00001,ko00002,ko01000,ko01007,ko03016		cysS cysteine tRNA synthetase		E	E	E	E	-0.15	0.8215	-0.32	1	0	1
Node1	Chromosome	HL77S_01359	lpp1272	lpp1272	lpg1308	yejM			ko:K07014					ko00000		Inner membrane protein YejM	Similar to hypothetical sulfatase	NE	NE	NE	NE	-0.15	0.1489	0.18	0.7877	0.25	0.7208
Node1	Chromosome	HL77S_01360	lpp1273	lpp1273	lpg1309													NE	NE	NE	NE	-0.15	0.7839	2.33	0.6935	0.91	0.5656
Node1	Chromosome	HL77S_01361	lpp1274	lpp1274		lspE			ko:K02454	ko03070,ko05111,map03070,map05111	M00331			ko00000,ko00001,ko00002,ko02044	3.A.15	type II protein secretion ATPase LspE		NE	E	NE	GD	-0.15	0.8983	-1.63	0.4025	-3.22	0.311
Node1	Chromosome	HL77S_01362	lpp1275	lpp1275	lpg1320	lspD			ko:K02453	ko03070,ko05111,map03070,map05111	M00331			ko00000,ko00001,ko00002,ko02044	3.A.15	type II protein secretion LspD		NE	NE	NE	GD	-0.15	0.1936	1.04	0.3369	0.59	0.508
Node1	Chromosome	HL77S_01363	lpp1276	lpp1276		gfo										Glucose--fructose oxidoreductase	Similar to oxydoreductase	NE	NE	NE	GA	-0.15	0.7457	0.11	0.8362	0.14	0.8089
Node1	Chromosome	HL77S_01364	lpp1277	lpp1277		cyaA_3		4.6.1.1	ko:K01768	ko00230,ko02025,ko04113,ko04213,map00230,map02025,map04113,map04213	M00695	R00089,R00434	RC00295	ko00000,ko00001,ko00002,ko01000		Similar to adenylate cyclase		NE	NE	NE	NE	-0.15	0.815	0	0.9901	0.06	0.8736
Node1	Chromosome	HL77S_01365	lpp1278	lpp1278	lpg1323	ydhC										Inner membrane transport protein YdhC	Similar to drug resistance transporter, MFS superfamily	NE	NE	NE	NE	-0.15	0.2036	0.4	0.4565	0.2	0.6584
Node1	Chromosome	HL77S_01366	lpp1279	lpp1279	lpg1324											Similar to multidrug resistance efflux pump protein		NE	NE	NE	NE	-0.14	0.8069	0.62	0.3751	0	0.9913
Node1	Chromosome	HL77S_01367	lpp1280	lpp1280	lpg1325	iucC										Aerobactin synthase	Similar to FrgA (Iron- and Fur- regulated gene), iron repressed gene; promotes intracellular infection; similar to aerobactin synthetases	NE	NE	NE	NE	-0.14	0.8213	0.36	0.3085	-0.01	0.9661
Node1	Chromosome	HL77S_01368	lpp1281	lpp1281	lpg1326											Forms passive diffusion pores that allow small molecular weight hydrophilic materials across the outer membrane		NE	NE	GD	NE	-0.14	0.9284	-2.38	0.4279	-0.54	0.6806
Node1	Chromosome	HL77S_01369	lpp1282	lpp1282	lpg1327											Domain of unknown function (DUF4286)		NE	NE	NE	NE	-0.14	0.8116	0.31	0.7843	-0.75	0.4744
Node1	Chromosome	HL77S_01370	lpp1283	lpp1283	lpg1328											Thaumatin family protein	Some similarities with eukaryotic protein	NE	NE	NE	NE	-0.14	0.8295	0.01	0.9749	-0.17	0.662
Node1	Chromosome	HL77S_01371	lpp1284	lpp1284	lpg1329											Sporulation related domain		NE	NE	NE	NE	-0.14	0.197	0.19	0.7855	-0.4	0.5038
Node1	Chromosome	HL77S_01372														tRNA-Met(cat)		S	S	GD	GD	-0.14	0.895	0	1	0	1
Node1	Chromosome	HL77S_01373	lpp1285	lpp1285	lpg1331	htrA		3.4.21.107	ko:K04771	ko01503,ko02020,map01503,map02020	M00728			ko00000,ko00001,ko00002,ko01000,ko01002,ko03110		Periplasmic serine endoprotease DegP-like	Serine protease required at high temperature, involved in the degradation of damaged proteins; Belongs to the peptidase S1C family;	NE	NE	NE	NE	-0.13	0.8562	-1.26	0.0977	0.18	0.8008
Node1	Chromosome	HL77S_01374	lpp1286	lpp1286	lpg1332	yfiH			ko:K05810					ko00000,ko01000		Polyphenol oxidase	Belongs to the multicopper oxidase YfiH/RL5 family	NE	NE	NE	NE	-0.13	0.8489	0.89	0.5855	0.4	0.6717
Node1	Chromosome	HL77S_01375	lpp1287	lpp1287	lpg1333	rluD		5.4.99.23	ko:K06180					ko00000,ko01000,ko03009		Pseudouridine synthase	Responsible for synthesis of pseudouridine from uracil	NE	U	GA	GA	-0.13	0.8774	-0.01	0.992	0.88	0.1578
Node1	Chromosome	HL77S_01376	lpp1288	lpp1288	lpg1334	miaB		2.8.4.3	ko:K06168			R10645,R10646,R10647	RC00003,RC00980,RC03221,RC03222	ko00000,ko01000,ko03016		tRNA-2-methylthio-N(6)-dimethylallyladenosine synthase	Catalyzes the methylthiolation of N6- (dimethylallyl)adenosine (i(6)A), leading to the formation of 2- methylthio-N6-(dimethylallyl)adenosine (ms(2)i(6)A) at position 37 in tRNAs that read codons beginning with uridine	NE	NE	NE	NE	-0.13	0.7628	-1.07	0.12	-0.63	0.3602
Node1	Chromosome	HL77S_01377	lpp1289	lpp1289	lpg1335	sauU_4										Putative sulfoacetate transporter SauU	Similar to major facilitator superfamily (MFS) transporter	NE	NE	NE	NE	-0.13	0.8465	-0.02	0.9698	0.41	0.5254
Node1	Chromosome	HL77S_01378	lpp1290	lpp1290	lpg1336											Similar to enhanced entry protein EnhA		NE	NE	NE	NE	-0.13	0.2018	0.22	0.6788	0.18	0.735
Node1	Chromosome	HL77S_01379	lpp1291	lpp1291	lpg1337	fliS			ko:K02422	ko02040,map02040				ko00000,ko00001,ko02035		Similar to flagellar protein FliS		NE	NE	NE	NE	-0.13	0.8772	0.62	0.3601	0.4	0.9071
Node1	Chromosome	HL77S_01380	lpp1292	lpp1292	lpg1338	fliD			ko:K02407	ko02040,map02040				ko00000,ko00001,ko02035		Flagellar hook-associated protein 2	Required for morphogenesis and for the elongation of the flagellar filament by facilitating polymerization of the flagellin monomers at the tip of growing filament. Forms a capping structure, which prevents flagellin subunits (transported through the central channel of the flagellum) from leaking out without polymerization at the distal end	NE	NE	NE	NE	-0.13	0.8229	-0.44	0.2865	0.33	0.383
Node1	Chromosome	HL77S_01381	lpp1293	lpp1293	lpg1339											flagellar protein FlaG		NE	NE	NE	GA	-0.12	0.8485	0.62	0.5536	0.61	0.5413
Node1	Chromosome	HL77S_01382	lpp1294	lpp1294	lpg1340	flaA			ko:K02406	ko02020,ko02040,ko04621,ko04626,ko05132,ko05134,map02020,map02040,map04621,map04626,map05132,map05134				ko00000,ko00001,ko02035		Flagellin	Flagellin is the subunit protein which polymerizes to form the filaments of bacterial flagella	NE	NE	GA	GA	-0.12	0.8464	-0.16	0.7473	0.26	0.5276
Node1	Chromosome	HL77S_01383	lpp1295	lpp1295	lpg1341	accD		2.1.3.15,6.4.1.2	ko:K01963	ko00061,ko00620,ko00640,ko00720,ko01100,ko01110,ko01120,ko01130,ko01200,ko01212,map00061,map00620,map00640,map00720,map01100,map01110,map01120,map01130,map01200,map01212	M00082,M00376	R00742,R04386	RC00040,RC00253,RC00367	ko00000,ko00001,ko00002,ko01000		Acetyl-coenzyme A carboxylase carboxyl transferase subunit beta	Component of the acetyl coenzyme A carboxylase (ACC) complex. Biotin carboxylase (BC) catalyzes the carboxylation of biotin on its carrier protein (BCCP) and then the CO(2) group is transferred by the transcarboxylase to acetyl-CoA to form malonyl- CoA; Belongs to the AccD/PCCB family;	E	E	E	E	-0.12	0.6673	0.29	1	-2.16	0.4329
Node1	Chromosome	HL77S_01384	lpp1296	lpp1296	lpg1342	folC		6.3.2.12,6.3.2.17	ko:K11754	ko00790,ko01100,map00790,map01100	M00126,M00841	R00942,R02237,R04241	RC00064,RC00090,RC00162	ko00000,ko00001,ko00002,ko01000		Bifunctional protein FolC	Similar to dihydrofolate:folylpolyglutamate synthetase FolC	E	E	E	E	-0.12	0.1971	1.36	0.667	-1.68	0.4166
Node1	Chromosome	HL77S_01385	lpp1297	lpp1297	lpg1343				ko:K03749					ko00000		Cell division protein DedD		U	U	GD	GD	-0.12	0.8634	0.77	0.4729	-1.52	0.2414
Node1	Chromosome	HL77S_01386	lpp1298	lpp1298	lpg1344	cvpA			ko:K03558					ko00000		Similar to colicin V production protein DedE		NE	NE	GD	GD	-0.12	0.8305	-0.58	0.5769	-0.44	0.7478
Node1	Chromosome	HL77S_01387	lpp1299	lpp1299	lpg1345	nadD		2.7.7.18	ko:K00969	ko00760,ko01100,map00760,map01100	M00115	R00137,R03005	RC00002	ko00000,ko00001,ko00002,ko01000		Probable nicotinate-nucleotide adenylyltransferase	Catalyzes the reversible adenylation of nicotinate mononucleotide (NaMN) to nicotinic acid adenine dinucleotide (NaAD)	E	E	E	E	-0.12	0.865	2.77	0.7514	0.04	1
Node1	Chromosome	HL77S_01388	lpp1300	lpp1300	lpg1346	holA		2.7.7.7	ko:K02340	ko00230,ko00240,ko01100,ko03030,ko03430,ko03440,map00230,map00240,map01100,map03030,map03430,map03440	M00260	R00375,R00376,R00377,R00378	RC02795	ko00000,ko00001,ko00002,ko01000,ko03032,ko03400		Similar to DNA polymerase III, delta subunit HolA		U	E	E	E	-0.12	0.8924	-0.94	1	2.12	0.4908
Node1	Chromosome	HL77S_01389	lpp1301	lpp1301	lpg1347	lptE			ko:K03643					ko00000,ko02000	1.B.42.1	LPS-assembly lipoprotein LptE	Together with LptD, is involved in the assembly of lipopolysaccharide (LPS) at the surface of the outer membrane. Required for the proper assembly of LptD. Binds LPS and may serve as the LPS recognition site at the outer membrane	E	E	E	E	-0.12	0.7306	-5.43	1	-0.3	1
Node1	Chromosome	HL77S_01390	lpp1302	lpp1302	lpg1348	leuS	GO:0003674,GO:0003824,GO:0004812,GO:0004823,GO:0005575,GO:0005622,GO:0005623,GO:0005737,GO:0005829,GO:0006082,GO:0006139,GO:0006399,GO:0006412,GO:0006418,GO:0006429,GO:0006518,GO:0006520,GO:0006725,GO:0006807,GO:0008150,GO:0008152,GO:0009058,GO:0009059,GO:0009987,GO:0010467,GO:0016070,GO:0016874,GO:0016875,GO:0019538,GO:0019752,GO:0034641,GO:0034645,GO:0034660,GO:0043038,GO:0043039,GO:0043043,GO:…	6.1.1.4	ko:K01869	ko00970,map00970	M00359,M00360	R03657	RC00055,RC00523	ko00000,ko00001,ko00002,ko01000,ko01007,ko03016,ko03029		leuS leucyl-tRNA synthetase		E	E	E	E	-0.12	0.8325	-0.32	1	-2.75	0.501
Node1	Chromosome	HL77S_01391	lpp1303	lpp1303	lpg1349	lnt			ko:K03820					ko00000,ko01000		Apolipoprotein N-acyltransferase	Transfers the fatty acyl group on membrane lipoproteins	NE	NE	NE	NE	-0.12	0.8605	1.43	0.0902	0.65	0.1949
Node1	Chromosome	HL77S_01392	lpp1304	lpp1304	lpg1350	lysDH										Similar to dehydrogenase		NE	NE	NE	NE	-0.12	0.2002	-0.71	0.3285	-0.95	0.2241
Node1	Chromosome	HL77S_01393	lpp1305	lpp1305	lpg1351	gabD		1.2.1.3	ko:K00128	ko00010,ko00053,ko00071,ko00280,ko00310,ko00330,ko00340,ko00380,ko00410,ko00561,ko00620,ko00625,ko00903,ko00981,ko01100,ko01110,ko01120,ko01130,map00010,map00053,map00071,map00280,map00310,map00330,map00340,map00380,map00410,map00561,map00620,map00625,map00903,map00981,map01100,map01110,map01120,map01130	M00135	R00264,R00631,R00710,R00904,R01752,R01986,R02549,R02678,R02940,R02957,R03283,R03869,R04065,R04506,R04903,R05050,R05237,R05238,R05286,R06366,R08146	RC00047,RC00071,RC00080,RC00186,RC00218,RC00242,RC00816,RC01500	ko00000,ko00001,ko00002,ko01000		Succinate-semialdehyde dehydrogenase [NADP(+)] GabD	Similar to aldehyde dehydrogenase	NE	NE	NE	NE	-0.11	0.2003	0.86	0.8637	0.4	0.7262
Node1	Chromosome	HL77S_01394	lpp1306	lpp1306	lpg1352	fadN		1.1.1.35	ko:K07516	ko00071,ko00362,ko00650,ko01100,ko01120,ko01200,ko01212,map00071,map00362,map00650,map01100,map01120,map01200,map01212	M00087	R01975,R04737,R04739,R04741,R04743,R04745,R04748,R05305	RC00029,RC00117	ko00000,ko00001,ko00002,ko01000		Similar to 3-hydroxyacyl-CoA dehydrogenase		NE	NE	NE	GD	-0.11	0.9106	0.33	0.589	-0.53	0.5778
Node1	Chromosome	HL77S_01395	lpp1307	lpp1307	lpg1353	fadA		2.3.1.16	ko:K00632	ko00071,ko00280,ko00281,ko00362,ko00592,ko00642,ko01100,ko01110,ko01120,ko01130,ko01212,map00071,map00280,map00281,map00362,map00592,map00642,map01100,map01110,map01120,map01130,map01212	M00087,M00113	R00829,R00927,R01177,R03778,R03858,R03991,R04546,R04742,R04747,R05506,R05586,R07891,R07895,R07899,R08091,R08095	RC00004,RC00326,RC00405,RC01702,RC02728,RC02898,RC02955	ko00000,ko00001,ko00002,ko01000		Similar to 3-ketoacyl-CoA thiolase (thiolase I, acetyl-CoA transferase)	Belongs to the thiolase family	NE	NE	NE	NE	-0.11	0.04	-0.07	0.8744	0.08	0.8462
Node1	Chromosome	HL77S_01396	lpp1310	lpp1310	lpg1356											Putative Beta-lactamase HcpC		NE	NE	NE	NE	-0.11	0.8602	0.21	0.6924	-0.46	0.3097
Node1	Chromosome	HL77S_01397	lpp1311	lpp1311	lpg1357	gmr_4										Cyclic di-GMP phosphodiesterase Gmr	Regulatory protein (GGDEF and EAL domains)	NE	NE	NE	NE	-0.11	0.1989	0.2	0.6993	-0.04	0.9217
Node1	Chromosome	HL77S_01398																S	S	NE	NE	-0.11	0.9121	-1.38	0.1526	0.68	0.7323
Node1	Chromosome	HL77S_01399	lpp1312	lpp1312	lpg1358	lspK			ko:K02460	ko03070,ko05111,map03070,map05111	M00331			ko00000,ko00001,ko00002,ko02044	3.A.15	type II secretory pathway protein LspK		NE	NE	NE	GD	-0.11	0.8132	1.9	0.1707	-0.82	0.3599
Node1	Chromosome	HL77S_01400	lpp1313	lpp1313	lpg1359	lspJ			ko:K02459	ko03070,ko05111,map03070,map05111	M00331			ko00000,ko00001,ko00002,ko02044	3.A.15	type II secretory pathway protein LspJ		NE	NE	NE	GD	-0.11	0.8833	-0.39	0.7208	-0.06	0.9586
Node1	Chromosome	HL77S_01401	lpp1314	lpp1314	lpg1360	lspI			ko:K02458	ko03070,ko05111,map03070,map05111	M00331			ko00000,ko00001,ko00002,ko02044	3.A.15	type II secretory pathway protein LspI		NE	NE	NE	GD	-0.11	0.8253	2.12	0.3024	-1.43	0.161
Node1	Chromosome	HL77S_01402	lpp1315	lpp1315	lpg1361	lspH			ko:K02457	ko03070,ko05111,map03070,map05111	M00331			ko00000,ko00001,ko00002,ko02044	3.A.15	type II secretory pathway protein LspH		NE	NE	NE	GD	-0.11	0.1961	0.23	0.7532	-2.29	0.0802
Node1	Chromosome	HL77S_01403	lpp1316	lpp1316	lpg1362	lspG			ko:K02456	ko03070,ko05111,map03070,map05111	M00331			ko00000,ko00001,ko00002,ko02044	3.A.15	type II secretory pathway protein LspG		NE	NE	NE	GD	-0.11	0.8832	0.91	0.5177	-5.68	0.185
Node1	Chromosome	HL77S_01404	lpp1317	lpp1317	lpg1363	lspF			ko:K02455	ko03070,ko05111,map03070,map05111	M00331			ko00000,ko00001,ko00002,ko02044	3.A.15	type II secretory pathway protein LspF		NE	NE	NE	GD	-0.11	0.8414	-1.34	0.553	0.81	0.7509
Node1	Chromosome	HL77S_01405	lpp1318	lpp1318	lpg1364	glnA		6.3.1.2	ko:K01915	ko00220,ko00250,ko00630,ko00910,ko01100,ko01120,ko01230,ko02020,ko04217,ko04724,ko04727,map00220,map00250,map00630,map00910,map01100,map01120,map01230,map02020,map04217,map04724,map04727		R00253	RC00010,RC02798	ko00000,ko00001,ko01000,ko04147		glnA glutamine synthetase		E	E	E	E	-0.11	0.851	0	1	0.26	1
Node1	Chromosome	HL77S_01406	lpp1319	lpp1319	lpg1365											Domain of unknown function (DUF4124)		NE	NE	NE	NE	-0.11	0.8419	-0.8	0.363	-1.45	0.046
Node1	Chromosome	HL77S_01407	lpp1320	lpp1320	lpg1366				ko:K09861					ko00000		UPF0246 protein lpymg_01376	Belongs to the UPF0246 family	NE	NE	GD	NE	-0.1	0.8682	-0.38	0.6565	0.05	0.9447
Node1	Chromosome	HL77S_01408	lpp1321	lpp1321	lpg1367	acdS		3.5.99.7,4.4.1.15	ko:K01505,ko:K05396	ko00270,map00270		R00997,R01874	RC00382,RC00419	ko00000,ko00001,ko01000		Similar to 1-aminocyclopropane-1-carboxylate deaminase		NE	NE	NE	NE	-0.1	0.8506	-0.13	0.8488	0.33	0.6268
Node1	Chromosome	HL77S_01409	lpp1322	lpp1322	lpg1368				ko:K15490	ko05134,map05134				ko00000,ko00001		Glycosyltransferase family 88		NE	NE	NE	NE	-0.1	0.1963	1.14	0.2135	-0.19	0.5861
Node1	Chromosome	HL77S_01410	lpp1323	lpp1323	lpg1369	htpG			ko:K04079	ko04141,ko04151,ko04217,ko04612,ko04621,ko04626,ko04657,ko04659,ko04914,ko04915,ko05200,ko05215,ko05418,map04141,map04151,map04217,map04612,map04621,map04626,map04657,map04659,map04914,map04915,map05200,map05215,map05418				ko00000,ko00001,ko01009,ko03029,ko03051,ko03110,ko04131,ko04147		Chaperone protein HtpG	Molecular chaperone. Has ATPase activity	NE	NE	GD	NE	-0.1	0.9019	0.45	0.3966	0.33	0.5546
Node1	Chromosome	HL77S_01411	lpp1324	lpp1324	lpg1370	fis_2			ko:K03557	ko05111,map05111				ko00000,ko00001,ko03000,ko03036,ko03400		Hin recombinational enhancer-binding protein	Similar to DNA-binding protein Fis; Belongs to the transcriptional regulatory Fis family;	E	NE	E	GD	-0.1	0.8326	0.45	0.7838	-2.3	0.0999
Node1	Chromosome	HL77S_01412	lpp1325	lpp1325	lpg1371	lpxB_1	GO:0003674,GO:0005488,GO:0005543,GO:0005575,GO:0005622,GO:0005623,GO:0005737,GO:0005829,GO:0005975,GO:0006629,GO:0006643,GO:0006644,GO:0006664,GO:0006793,GO:0006796,GO:0008150,GO:0008152,GO:0008289,GO:0008610,GO:0008654,GO:0009058,GO:0009245,GO:0009247,GO:0009311,GO:0009312,GO:0009987,GO:0016051,GO:0019637,GO:0043167,GO:0043168,GO:0044237,GO:0044238,GO:0044249,GO:0044255,GO:0044424,GO:0044444,GO:…	2.4.1.182	ko:K00748	ko00540,ko01100,map00540,map01100	M00060	R04606	RC00005,RC00059	ko00000,ko00001,ko00002,ko01000,ko01003,ko01005		Lipid-A-disaccharide synthase	Condensation of UDP-2,3-diacylglucosamine and 2,3- diacylglucosamine-1-phosphate to form lipid A disaccharide, a precursor of lipid A, a phosphorylated glycolipid that anchors the lipopolysaccharide to the outer membrane of the cell	E	E	E	E	-0.1	0.8109	0.02	1	0	1
Node1	Chromosome	HL77S_01413	lpp1326	lpp1326	lpg1372	ydgJ										UDP-N-acetyl-D-glucosamine dehydrogenase	Similar to oxidoreductase	E	E	E	E	-0.1	0.9253	0.06	1	0	1
Node1	Chromosome	HL77S_01414	lpp1327	lpp1327	lpg1373	rnhB	GO:0003674,GO:0003824,GO:0004518,GO:0004519,GO:0004521,GO:0004523,GO:0004540,GO:0005575,GO:0005622,GO:0005623,GO:0006139,GO:0006259,GO:0006260,GO:0006261,GO:0006271,GO:0006273,GO:0006281,GO:0006298,GO:0006401,GO:0006725,GO:0006807,GO:0006950,GO:0006974,GO:0008150,GO:0008152,GO:0009056,GO:0009057,GO:0009058,GO:0009059,GO:0009987,GO:0016070,GO:0016787,GO:0016788,GO:0016891,GO:0016893,GO:0019439,GO:…	3.1.26.4	ko:K03470	ko03030,map03030				ko00000,ko00001,ko01000,ko03032		Ribonuclease	Endonuclease that specifically degrades the RNA of RNA- DNA hybrids	NE	NE	NE	NE	-0.1	0.8662	-0.28	0.6896	-0.14	0.8293
Node1	Chromosome	HL77S_01415	lpp1328	lpp1328	lpg1374	rodA			ko:K05837					ko00000,ko03036		Peptidoglycan glycosyltransferase MrdB	Peptidoglycan polymerase that is essential for cell wall elongation; Belongs to the SEDS family. MrdB/RodA subfamily;	E	E	E	E	-0.1	0.7808	-1.47	0.4085	-2.72	0.4325
Node1	Chromosome	HL77S_01416	lpp1329	lpp1329	lpg1375	mrdA		3.4.16.4	ko:K05515	ko00550,ko01501,map00550,map01501				ko00000,ko00001,ko01000,ko01011		Peptidoglycan D,D-transpeptidase MrdA	Catalyzes cross-linking of the peptidoglycan cell wall; Belongs to the transpeptidase family. MrdA subfamily;	U	E	E	E	-0.1	0.7967	3.92	1	-1.77	1
Node1	Chromosome	HL77S_01417	lpp1331	lpp1331	lpg1376	rlmH		2.1.1.177	ko:K00783					ko00000,ko01000,ko03009		Ribosomal RNA large subunit methyltransferase H	Specifically methylates the pseudouridine at position 1915 (m3Psi1915) in 23S rRNA; Belongs to the RNA methyltransferase RlmH family;	NE	NE	NE	NE	-0.1	0.8235	0.38	0.7116	-0.33	0.6572
Node1	Chromosome	HL77S_01418	lpp1332	lpp1332	lpg1377	rsfS			ko:K09710					ko00000,ko03009		Ribosomal silencing factor RsfS	Functions as a ribosomal silencing factor. Interacts with ribosomal protein L14 (rplN), blocking formation of intersubunit bridge B8. Prevents association of the 30S and 50S ribosomal subunits and the formation of functional ribosomes, thus repressing translation	NE	NE	NE	NE	-0.09	0.8207	0.09	0.9049	-0.22	0.8317
Node1	Chromosome	HL77S_01419	lpp1333	lpp1333	lpg1378				ko:K03305					ko00000	2.A.17	Dipeptide and tripeptide permease A	Similar to proton/peptide symporter family protein	NE	NE	NE	NE	-0.09	0.9032	0.84	0.3526	0.34	0.8208
Node1	Chromosome	HL77S_01420	lpp1334	lpp1334	lpg1379	hutU		4.2.1.49	ko:K01712	ko00340,ko01100,map00340,map01100	M00045	R02914	RC00804	ko00000,ko00001,ko00002,ko01000		Urocanate hydratase	Catalyzes the conversion of urocanate to 4-imidazolone- 5-propionate	NE	NE	NE	NE	-0.09	0.8739	-0.34	0.5248	0.23	0.6589
Node1	Chromosome	HL77S_01421	lpp1335	lpp1335	lpg1380	hutH		4.3.1.3	ko:K01745	ko00340,ko01100,map00340,map01100	M00045	R01168	RC00361	ko00000,ko00001,ko00002,ko01000		Similar to histidine ammonia-lyase (Histidase)		NE	NE	NE	NE	-0.09	0.9465	0.12	0.8301	0.46	0.571
Node1	Chromosome	HL77S_01422	lpp1336	lpp1336	lpg1381	calB		1.2.1.3,1.2.1.68	ko:K00128,ko:K00154	ko00010,ko00053,ko00071,ko00280,ko00310,ko00330,ko00340,ko00380,ko00410,ko00561,ko00620,ko00625,ko00903,ko00981,ko01100,ko01110,ko01120,ko01130,map00010,map00053,map00071,map00280,map00310,map00330,map00340,map00380,map00410,map00561,map00620,map00625,map00903,map00981,map01100,map01110,map01120,map01130	M00135	R00264,R00631,R00710,R00904,R01752,R01986,R02549,R02678,R02940,R02957,R03283,R03869,R04065,R04506,R04903,R05050,R05237,R05238,R05286,R06366,R08146	RC00047,RC00071,RC00080,RC00186,RC00218,RC00242,RC00816,RC01500	ko00000,ko00001,ko00002,ko01000		Similar to aldehyde dehydrogenase		NE	NE	NE	NE	-0.09	0.2021	0.28	0.599	0.33	0.5325
Node1	Chromosome	HL77S_01423	lpp1337	lpp1337	lpg1382	gdhIV			ko:K13775	ko00281,map00281		R08087,R08096,R10125,R10126	RC00080,RC00087	ko00000,ko00001		Glucose 1-dehydrogenase 4	Similar to short chain dehydrogenase	NE	NE	NE	NE	-0.09	0.8831	0.28	0.6105	-0.14	0.8268
Node1	Chromosome	HL77S_01424	lpp1338	lpp1338	lpg1383	rnhA	GO:0003674,GO:0003824,GO:0004518,GO:0004519,GO:0004521,GO:0004523,GO:0004540,GO:0006139,GO:0006259,GO:0006260,GO:0006261,GO:0006271,GO:0006273,GO:0006401,GO:0006725,GO:0006807,GO:0008150,GO:0008152,GO:0009056,GO:0009057,GO:0009058,GO:0009059,GO:0009987,GO:0016070,GO:0016787,GO:0016788,GO:0016891,GO:0016893,GO:0019439,GO:0022616,GO:0033567,GO:0034641,GO:0034645,GO:0034655,GO:0043137,GO:0043170,GO:…	3.1.26.4	ko:K03469	ko03030,map03030				ko00000,ko00001,ko01000,ko03032		Ribonuclease H	Endonuclease that specifically degrades the RNA of RNA- DNA hybrids	E	E	GD	E	-0.09	0.194	0	1	0	1
Node1	Chromosome	HL77S_01425	lpp1339	lpp1339	lpg1384	dnaQ		2.7.7.7	ko:K02342	ko00230,ko00240,ko01100,ko03030,ko03430,ko03440,map00230,map00240,map01100,map03030,map03430,map03440	M00260	R00375,R00376,R00377,R00378	RC02795	ko00000,ko00001,ko00002,ko01000,ko03032,ko03400		Similar to DNA polymerase III, epsilon chain		NE	E	GD	E	-0.09	0.2052	-3.88	0.1175	-1.68	0.4969
Node1	Chromosome	HL77S_01426	lpp1340	lpp1340	lpg1385													NE	NE	NE	NE	-0.09	0.9366	-1	0.5877	0.6	0.557
Node1	Chromosome	HL77S_01427	lpp1341	lpp1341	lpg1386	enhA_2										L,D-transpeptidase catalytic domain	Some similarity with EnhA protein	NE	NE	NE	NE	-0.08	0.8594	0.64	0.5777	0.61	0.3777
Node1	Chromosome	HL77S_01428	lpp1342	lpp1342	lpg1387											nuclear chromosome segregation		NE	NE	NE	NE	-0.08	0.9305	-0.26	0.7355	0.58	0.4055
Node1	Chromosome	HL77S_01429	lpp1343	lpp1343	lpg1388	erpA	GO:0003674,GO:0005488,GO:0005506,GO:0005575,GO:0005622,GO:0005623,GO:0005737,GO:0005829,GO:0006790,GO:0006807,GO:0008150,GO:0008152,GO:0009987,GO:0010467,GO:0016043,GO:0016226,GO:0019538,GO:0022607,GO:0031163,GO:0043167,GO:0043169,GO:0043170,GO:0044085,GO:0044237,GO:0044238,GO:0044424,GO:0044444,GO:0044464,GO:0046872,GO:0046914,GO:0048037,GO:0051186,GO:0051536,GO:0051537,GO:0051539,GO:0051540,GO:…		ko:K15724					ko00000		Iron-sulfur cluster insertion protein ErpA		U	E	GD	GD	-0.08	0.2004	0	1	0	1
Node1	Chromosome	HL77S_01430	lpp1344	lpp1344	lpg1389	trmU	GO:0002097,GO:0002098,GO:0002143,GO:0006139,GO:0006396,GO:0006399,GO:0006400,GO:0006725,GO:0006807,GO:0008033,GO:0008150,GO:0008152,GO:0009451,GO:0009987,GO:0010467,GO:0016070,GO:0034227,GO:0034470,GO:0034641,GO:0034660,GO:0043170,GO:0043412,GO:0044237,GO:0044238,GO:0046483,GO:0071704,GO:0090304,GO:1901360	2.8.1.13	ko:K00566	ko04122,map04122		R08700	RC02313,RC02315	ko00000,ko00001,ko01000,ko03016		tRNA-specific 2-thiouridylase MnmA	Catalyzes the 2-thiolation of uridine at the wobble position (U34) of tRNA, leading to the formation of s(2)U34	E	E	E	E	-0.08	0.9072	-0.64	0.4984	0	1
Node1	Chromosome	HL77S_01431	lpp1345	lpp1345	lpg1390				ko:K07040					ko00000		Uncharacterized ACR, COG1399		NE	U	GD	E	-0.08	0.8432	0.37	1	1.31	1
Node1	Chromosome	HL77S_01432	lpp1346	lpp1346	lpg1391	rpmF			ko:K02911	ko03010,map03010	M00178			br01610,ko00000,ko00001,ko00002,ko03011,ko03029		50S ribosomal subunit protein L32 RpmF		U	E	E	E	-0.08	0.8718	0	1	0	1
Node1	Chromosome	HL77S_01433	lpp1347	lpp1347	lpg1392	plsX		2.3.1.15	ko:K03621	ko00561,ko00564,ko01100,ko01110,map00561,map00564,map01100,map01110	M00089	R00851,R09380	RC00004,RC00039,RC00041	ko00000,ko00001,ko00002,ko01000,ko01004		Phosphate acyltransferase	Catalyzes the reversible formation of acyl-phosphate (acyl-PO(4)) from acyl-[acyl-carrier-protein] (acyl-ACP). This enzyme utilizes acyl-ACP as fatty acyl donor, but not acyl-CoA	E	E	E	E	-0.08	0.9658	0	1	-0.03	1
Node1	Chromosome	HL77S_01434	lpp1348	lpp1348	lpg1393	fabH		2.3.1.180	ko:K00648	ko00061,ko01100,ko01212,map00061,map01100,map01212	M00082,M00083	R10707	RC00004,RC02729,RC02888	ko00000,ko00001,ko00002,ko01000,ko01004		3-oxoacyl-[acyl-carrier-protein] synthase 3	Catalyzes the condensation reaction of fatty acid synthesis by the addition to an acyl acceptor of two carbons from malonyl-ACP. Catalyzes the first condensation reaction which initiates fatty acid synthesis and may therefore play a role in governing the total rate of fatty acid production. Possesses both acetoacetyl-ACP synthase and acetyl transacylase activities. Its substrate specificity deter…	E	E	E	E	-0.08	0.8471	0	1	-0.12	1
Node1	Chromosome	HL77S_01435	lpp1349	lpp1349	lpg1394	fabD		2.3.1.39	ko:K00645	ko00061,ko00333,ko01100,ko01130,ko01212,map00061,map00333,map01100,map01130,map01212	M00082	R01626,R11671	RC00004,RC00039,RC02727	ko00000,ko00001,ko00002,ko01000,ko01004		fabD Malonyl CoA-acyl carrier protein transacylase		E	E	E	E	-0.08	0.8627	1.02	1	-4.02	1
Node1	Chromosome	HL77S_01436	lpp1350	lpp1350	lpg1395	fabG		1.1.1.100	ko:K00059	ko00061,ko00333,ko00780,ko01040,ko01100,ko01130,ko01212,map00061,map00333,map00780,map01040,map01100,map01130,map01212	M00083,M00572	R04533,R04534,R04536,R04543,R04566,R04953,R04964,R07759,R07763,R10116,R10120,R11671	RC00029,RC00117	ko00000,ko00001,ko00002,ko01000,ko01004		fabG 3-oxoacyl-[acyl-carrier protein] reductase (3-ketoacyl-acyl carrier protein reductase)		E	E	E	E	-0.08	0.8623	4.85	0.4997	-0.06	1
Node1	Chromosome	HL77S_01437	lpp1351	lpp1351	lpg1396	acp			ko:K02078					ko00000,ko00001		Acyl carrier protein	Carrier of the growing fatty acid chain in fatty acid biosynthesis	U	E	E	E	-0.08	0.8767	0	1	0	1
Node1	Chromosome	HL77S_01438	lpp1352	lpp1352	lpg1397	fabF_4		2.3.1.179	ko:K09458	ko00061,ko00780,ko01100,ko01212,map00061,map00780,map01100,map01212	M00083,M00572	R04355,R04726,R04952,R04957,R04960,R04963,R04968,R07762,R10115,R10119	RC00039,RC02728,RC02729,RC02888	ko00000,ko00001,ko00002,ko01000,ko01004		3-oxoacyl-[acyl-carrier-protein] synthase 2	Catalyzes the condensation reaction of fatty acid synthesis by the addition to an acyl acceptor of two carbons from malonyl-ACP	E	E	E	E	-0.08	0.9513	0.02	1	0	1
Node1	Chromosome	HL77S_01439	lpp1353	lpp1353	lpg1398	mltG			ko:K07082					ko00000		Endolytic murein transglycosylase	Functions as a peptidoglycan terminase that cleaves nascent peptidoglycan strands endolytically to terminate their elongation	NE	NE	NE	NE	-0.08	0.9337	0.27	0.638	-0.08	0.8944
Node1	Chromosome	HL77S_01440	lpp1354	lpp1354	lpg1399	tmk	GO:0003674,GO:0003824,GO:0004798,GO:0005575,GO:0005622,GO:0005623,GO:0005737,GO:0006139,GO:0006220,GO:0006221,GO:0006227,GO:0006233,GO:0006235,GO:0006725,GO:0006753,GO:0006793,GO:0006796,GO:0006807,GO:0008150,GO:0008152,GO:0009041,GO:0009058,GO:0009117,GO:0009123,GO:0009132,GO:0009133,GO:0009138,GO:0009139,GO:0009141,GO:0009142,GO:0009147,GO:0009148,GO:0009165,GO:0009186,GO:0009189,GO:0009196,GO:…	2.7.4.9	ko:K00943	ko00240,ko01100,map00240,map01100	M00053	R02094,R02098	RC00002	ko00000,ko00001,ko00002,ko01000		Thymidylate kinase	Phosphorylation of dTMP to form dTDP in both de novo and salvage pathways of dTTP synthesis	E	E	E	E	-0.08	0.8906	0	1	0	1
Node1	Chromosome	HL77S_01441	lpp1355	lpp1355	lpg1400	dnaX_1		2.7.7.7	ko:K02341	ko00230,ko00240,ko01100,ko03030,ko03430,ko03440,map00230,map00240,map01100,map03030,map03430,map03440	M00260	R00375,R00376,R00377,R00378	RC02795	ko00000,ko00001,ko00002,ko01000,ko03032,ko03400		Similar to DNA polymerase III, delta' subunit		E	E	E	E	-0.08	0.9301	0	1	0.28	0.4985
Node1	Chromosome	HL77S_01442	lpp1356	lpp1356	lpg1401	pilZ			ko:K02676					ko00000,ko02035,ko02044		Myxococcus xanthus paralogous domain	Similar to type 4 fimbrial biogenesis protein PilZ	NE	NE	NE	NE	-0.07	0.9481	-2.55	0.001	-3.69	0.0001
Node1	Chromosome	HL77S_01443	lpp1357	lpp1357	lpg1402	lidH			ko:K03424					ko00000,ko01000		Uncharacterized deoxyribonuclease YcfH	Similar to putative deoxyribonuclease belonging to the TatD DNAse family	NE	NE	NE	NE	-0.07	0.1973	0.51	0.3725	-0.37	0.499
Node1	Chromosome	HL77S_01444	lpp1358	lpp1358	lpg1403	anmK		2.7.1.170	ko:K09001					ko00000,ko01000		Anhydro-N-acetylmuramic acid kinase	Catalyzes the specific phosphorylation of 1,6-anhydro-N- acetylmuramic acid (anhMurNAc) with the simultaneous cleavage of the 1,6-anhydro ring, generating MurNAc-6-P. Is required for the utilization of anhMurNAc either imported from the medium or derived from its own cell wall murein, and thus plays a role in cell wall recycling; Belongs to the anhydro-N-acetylmuramic acid kinase family;	NE	NE	NE	NE	-0.07	0.927	-0.26	0.6917	-0.23	0.7261
Node1	Chromosome	HL77S_01445	lpp1359	lpp1359	lpg1404	gudP										Putative glucarate transporter	Similar to major facilitator membrane proteins	NE	NE	NE	NE	-0.07	0.855	-0.06	0.9345	0.4	0.6471
Node1	Chromosome	HL77S_01446	lpp1360	lpp1360	lpg1405	mdfA			ko:K08160					ko00000,ko01504,ko02000	2.A.1.2.19	Multidrug transporter MdfA	Similar to multidrug translocase	NE	NE	NE	NE	-0.07	0.9111	0.18	0.6981	0.06	0.9074
Node1	Chromosome	HL77S_01447	lpp1361	lpp1361	lpg1406			2.4.1.83	ko:K00721	ko00510,ko01100,map00510,map01100		R01009	RC00005	ko00000,ko00001,ko01000,ko01003		Similar to dolichol-phosphate mannosyltransferase		NE	NE	NE	NE	-0.07	0.946	0.59	0.1768	0.14	0.7821
Node1	Chromosome	HL77S_01448	lpp1362	lpp1362	lpg1407	arnT_2										Undecaprenyl phosphate-alpha-4-amino-4-deoxy-L-arabinose arabinosyl transferase	Similar to glycosyl transferase	NE	NE	NE	NE	-0.07	0.9382	-0.36	0.4471	0.13	0.7298
Node1	Chromosome	HL77S_01449	lpp1363	lpp1363	lpg1408											Similar to putative choline kinase		NE	NE	NE	NE	-0.07	0.9386	-0.11	0.8859	-0.1	0.8898
Node1	Chromosome	HL77S_01450	lpp1364	lpp1364	lpg1409				ko:K07501					ko00000		Putative 3'-5' exonuclease related to the exonuclease domain of PolB	Similar to conserved hypothetical proteins	NE	NE	NE	NE	-0.07	0.9234	1.17	0.0762	1.86	0.0072
Node1	Chromosome	HL77S_01451	lpp1365	lpp1365	lpg1410											protein conserved in bacteria		NE	NE	NE	NE	-0.07	0.849	-0.31	0.6775	-0.04	0.9681
Node1	Chromosome	HL77S_01452	lpp1366	lpp1366	lpg1411	adk		2.7.4.3	ko:K00939	ko00230,ko00730,ko01100,ko01110,ko01130,map00230,map00730,map01100,map01110,map01130	M00049	R00127,R01547,R11319	RC00002	ko00000,ko00001,ko00002,ko01000,ko04147		Adenylate kinase	Catalyzes the reversible transfer of the terminal phosphate group between ATP and AMP. Plays an important role in cellular energy homeostasis and in adenine nucleotide metabolism; Belongs to the adenylate kinase family;	E	E	E	E	-0.07	0.9161	0	1	0	1
Node1	Chromosome	HL77S_01453	lpp1367	lpp1367	lpg1412	trxC			ko:K03671	ko04621,ko05418,map04621,map05418				ko00000,ko00001,ko03110		Similar to thioredoxin proteins	Belongs to the thioredoxin family	NE	NE	NE	GA	-0.07	0.8991	-0.37	0.6713	-0.39	0.6598
Node1	Chromosome	HL77S_01454	lpp1368	lpp1368	lpg1413	glpD		1.1.5.3	ko:K00111	ko00564,ko01110,map00564,map01110		R00848	RC00029	ko00000,ko00001,ko01000		glpD glycerol-3-phosphate dehydrogenase		U	NE	NE	GD	-0.07	0.9594	-0.42	0.6539	-0.32	0.6857
Node1	Chromosome	HL77S_01455	lpp1369	lpp1369	lpg1414	glpK	GO:0003674,GO:0003824,GO:0004370,GO:0005975,GO:0006066,GO:0006071,GO:0006793,GO:0006796,GO:0008150,GO:0008152,GO:0009987,GO:0016301,GO:0016310,GO:0016740,GO:0016772,GO:0016773,GO:0019400,GO:0019751,GO:0044237,GO:0044238,GO:0044262,GO:0044281,GO:0071704,GO:1901615	2.7.1.30	ko:K00864	ko00561,ko01100,ko03320,ko04626,map00561,map01100,map03320,map04626		R00847	RC00002,RC00017	ko00000,ko00001,ko01000,ko04147		Glycerol kinase	Key enzyme in the regulation of glycerol uptake and metabolism. Catalyzes the phosphorylation of glycerol to yield sn- glycerol 3-phosphate	NE	NE	NE	NE	-0.07	0.8904	0.73	0.1038	0.29	0.5589
Node1	Chromosome	HL77S_01456	lpp1370	lpp1370	lpg1415	gltA	GO:0003674,GO:0003824,GO:0004108,GO:0006082,GO:0006091,GO:0006099,GO:0006101,GO:0008150,GO:0008152,GO:0009060,GO:0009987,GO:0015980,GO:0016740,GO:0016746,GO:0016999,GO:0017144,GO:0019752,GO:0036440,GO:0043436,GO:0044237,GO:0044238,GO:0044281,GO:0045333,GO:0046912,GO:0055114,GO:0071704,GO:0072350	2.3.3.1	ko:K01647	ko00020,ko00630,ko01100,ko01110,ko01120,ko01130,ko01200,ko01210,ko01230,map00020,map00630,map01100,map01110,map01120,map01130,map01200,map01210,map01230	M00009,M00010,M00012,M00740	R00351	RC00004,RC00067	br01601,ko00000,ko00001,ko00002,ko01000		gltA citrate synthase		NE	E	NE	GD	-0.07	0.9199	1.01	0.1959	3.86	0.0637
Node1	Chromosome	HL77S_01457	lpp1371	lpp1371	lpg1416	udp		2.4.2.3	ko:K00757	ko00240,ko00983,ko01100,map00240,map00983,map01100		R01876,R02484,R08229	RC00063	ko00000,ko00001,ko01000		Similar to purine nucleoside phosphorylase proteins		NE	NE	NE	NE	-0.07	0.8704	0.21	0.5585	0.03	0.9255
Node1	Chromosome	HL77S_01458	lpp1372	lpp1372	lpg1417	gyrA		5.99.1.3	ko:K02469					ko00000,ko01000,ko03032,ko03400		DNA gyrase subunit A	A type II topoisomerase that negatively supercoils closed circular double-stranded (ds) DNA in an ATP-dependent manner to modulate DNA topology and maintain chromosomes in an underwound state. Negative supercoiling favors strand separation, and DNA replication, transcription, recombination and repair, all of which involve strand separation. Also able to catalyze the interconversion of other topol…	E	E	E	E	-0.06	0.9172	-0.32	1	0.05	1
Node1	Chromosome	HL77S_01459	lpp1373	lpp1373	lpg1418	serC	GO:0003674,GO:0003824,GO:0004648,GO:0005575,GO:0005622,GO:0005623,GO:0005737,GO:0006082,GO:0006520,GO:0006563,GO:0006564,GO:0006807,GO:0008150,GO:0008152,GO:0008483,GO:0008652,GO:0009058,GO:0009069,GO:0009070,GO:0009987,GO:0016053,GO:0016740,GO:0016769,GO:0019752,GO:0043436,GO:0044237,GO:0044238,GO:0044249,GO:0044281,GO:0044283,GO:0044424,GO:0044464,GO:0046394,GO:0071704,GO:1901564,GO:1901566,GO:…	2.6.1.52	ko:K00831	ko00260,ko00680,ko00750,ko01100,ko01120,ko01130,ko01200,ko01230,map00260,map00680,map00750,map01100,map01120,map01130,map01200,map01230	M00020,M00124	R04173,R05085	RC00006,RC00036	ko00000,ko00001,ko00002,ko01000,ko01007		Phosphoserine aminotransferase	Catalyzes the reversible conversion of 3- phosphohydroxypyruvate to phosphoserine and of 3-hydroxy-2-oxo-4- phosphonooxybutanoate to phosphohydroxythreonine	E	U	E	E	-0.06	0.916	0	1	0.1	1
Node1	Chromosome	HL77S_01460	lpp1374	lpp1374	lpg1419	aroA	GO:0003674,GO:0003824,GO:0003866,GO:0006082,GO:0008150,GO:0008152,GO:0009058,GO:0009423,GO:0009987,GO:0016053,GO:0016740,GO:0016765,GO:0019752,GO:0043436,GO:0043648,GO:0043650,GO:0044237,GO:0044249,GO:0044281,GO:0044283,GO:0046394,GO:0046417,GO:0071704,GO:1901576	2.5.1.19	ko:K00800	ko00400,ko01100,ko01110,ko01130,ko01230,map00400,map01100,map01110,map01130,map01230	M00022	R03460	RC00350	ko00000,ko00001,ko00002,ko01000		3-phosphoshikimate 1-carboxyvinyltransferase	Catalyzes the transfer of the enolpyruvyl moiety of phosphoenolpyruvate (PEP) to the 5-hydroxyl of shikimate-3- phosphate (S3P) to produce enolpyruvyl shikimate-3-phosphate and inorganic phosphate	NE	NE	NE	NE	-0.06	0.9281	-0.65	0.4202	-0.66	0.2781
Node1	Chromosome	HL77S_01461	lpp1375	lpp1375	lpg1420	kcy	GO:0003674,GO:0003824,GO:0004127,GO:0004592,GO:0005575,GO:0005622,GO:0005623,GO:0005737,GO:0005829,GO:0006082,GO:0006139,GO:0006520,GO:0006573,GO:0006575,GO:0006725,GO:0006732,GO:0006753,GO:0006766,GO:0006767,GO:0006793,GO:0006796,GO:0006807,GO:0008150,GO:0008152,GO:0009058,GO:0009081,GO:0009108,GO:0009110,GO:0009117,GO:0009123,GO:0009165,GO:0009987,GO:0015939,GO:0015940,GO:0016053,GO:0016301,GO:…	2.7.4.25	ko:K00945	ko00240,ko01100,map00240,map01100	M00052	R00158,R00512,R01665	RC00002	ko00000,ko00001,ko00002,ko01000		kcy Cytidylate kinase		E	E	E	E	-0.06	0.9191	0	1	-0.12	1
Node1	Chromosome	HL77S_01462	lpp1376	lpp1376	lpg1421	rpsA			ko:K02945	ko03010,map03010	M00178			br01610,ko00000,ko00001,ko00002,ko03011		30S ribosomal protein S1	Binds mRNA; thus facilitating recognition of the initiation point. It is needed to translate mRNA with a short Shine-Dalgarno (SD) purine-rich sequence;	E	E	E	E	-0.06	0.9144	-0.16	1	2.6	0.3691
Node1	Chromosome	HL77S_01463	lpp1377	lpp1377	lpg1422				ko:K08992					ko00000		Predicted membrane protein		NE	NE	NE	GD	-0.06	0.8829	-1.55	0.3966	3.31	0.2677
Node1	Chromosome	HL77S_01464	lpp1378	lpp1378	lpg1423	lapB			ko:K19804					ko00000		Lipopolysaccharide assembly protein B	Modulates cellular lipopolysaccharide (LPS) levels by regulating LpxC, which is involved in lipid A biosynthesis. May act by modulating the proteolytic activity of FtsH towards LpxC. May also coordinate assembly of proteins involved in LPS synthesis at the plasma membrane	U	E	NE	GD	-0.06	0.2005	-0.95	0.5381	-0.62	0.48
Node1	Chromosome	HL77S_01465	lpp1379	lpp1379	lpg1424	wbpE		2.6.1.98	ko:K13017	ko00520,map00520		R10141	RC00006,RC00781	ko00000,ko00001,ko01000,ko01005,ko01007		UDP-4-amino-4-deoxy-L-arabinose--oxoglutarate aminotransferase	Similar to polysaccharide biosynthesis protein; Belongs to the DegT/DnrJ/EryC1 family;	E	E	E	E	-0.06	0.9412	-0.19	1	0.1	1
Node1	Chromosome	HL77S_01466	lpp1380	lpp1380	lpg1425	pyrF	GO:0003674,GO:0003824,GO:0004590,GO:0005575,GO:0005622,GO:0005623,GO:0005737,GO:0005829,GO:0006139,GO:0006206,GO:0006207,GO:0006725,GO:0006807,GO:0008150,GO:0008152,GO:0009058,GO:0009112,GO:0009987,GO:0016829,GO:0016830,GO:0016831,GO:0018130,GO:0019856,GO:0034641,GO:0044237,GO:0044238,GO:0044249,GO:0044271,GO:0044281,GO:0044424,GO:0044444,GO:0044464,GO:0046112,GO:0046483,GO:0055086,GO:0071704,GO:…	4.1.1.23	ko:K01591	ko00240,ko01100,map00240,map01100	M00051	R00965	RC00409	ko00000,ko00001,ko00002,ko01000		Orotidine 5'-phosphate decarboxylase	Catalyzes the decarboxylation of orotidine 5'- monophosphate (OMP) to uridine 5'-monophosphate (UMP); Belongs to the OMP decarboxylase family. Type 1 subfamily;	U	NE	E	NE	-0.06	0.9123	-0.37	0.6716	2.21	0.1355
Node1	Chromosome	HL77S_01467	lpp1381	lpp1381	lpg1426	rssA			ko:K07001					ko00000		Patatin-like phospholipase		NE	NE	NE	NE	-0.06	0.9325	-0.27	0.4744	0.11	0.7836
Node1	Chromosome	HL77S_01468	lpp1382	lpp1382	lpg1427	fabG_2			ko:K07124					ko00000		3-oxoacyl-[acyl-carrier-protein] reductase FabG	Similar to short-chain dehydrogenase; Belongs to the short-chain dehydrogenases/reductases (SDR) family;	NE	NE	NE	NE	-0.05	0.936	-0.45	0.4789	-0.04	0.956
Node1	Chromosome	HL77S_01469	lpp1383	lpp1383	lpg1428	gspH			ko:K08084					ko00000,ko02044	3.A.15.2	Type II transport protein GspH		NE	NE	NE	NE	-0.05	0.9123	-2.33	0.0018	-2.24	0.0041
Node1	Chromosome	HL77S_01470	lpp1384	lpp1384	lpg1429	ubiC		4.1.3.40	ko:K03181	ko00130,ko01100,ko01110,map00130,map01100,map01110	M00117	R01302	RC00491,RC02148	ko00000,ko00001,ko00002,ko01000		Chorismate lyase	Removes the pyruvyl group from chorismate, with concomitant aromatization of the ring, to provide 4- hydroxybenzoate (4HB) for the ubiquinone pathway; Belongs to the UbiC family;	NE	NE	NE	NE	-0.05	0.9539	1.72	0.4372	1.44	0.462
Node1	Chromosome	HL77S_01471	lpp1385	lpp1385	lpg1430	ubiA		2.5.1.39	ko:K03179	ko00130,ko01100,ko01110,map00130,map01100,map01110	M00117	R05000,R05615	RC00209,RC02895	ko00000,ko00001,ko00002,ko01000,ko01006		4-hydroxybenzoate octaprenyltransferase	Catalyzes the prenylation of para-hydroxybenzoate (PHB) with an all-trans polyprenyl group. Mediates the second step in the final reaction sequence of ubiquinone-8 (UQ-8) biosynthesis, which is the condensation of the polyisoprenoid side chain with PHB, generating the first membrane-bound Q intermediate 3- octaprenyl-4-hydroxybenzoate	U	U	E	E	-0.05	0.9394	0	1	0	1
Node1	Chromosome	HL77S_01472	lpp1386	lpp1386	lpg1431											Outer membrane lipoprotein		NE	NE	NE	NE	-0.05	0.9491	1.11	0.3796	1.34	0.2789
Node1	Chromosome	HL77S_01473	lpp1387	lpp1387	lpg1432											Similar to oxidase		NE	NE	NE	NE	-0.05	0.9175	0.33	0.5004	0.54	0.2778
Node1	Chromosome	HL77S_01474	lpp1388	lpp1388	lpg1433	deoC		4.1.2.4	ko:K01619	ko00030,map00030		R01066	RC00436,RC00437	ko00000,ko00001,ko01000		Deoxyribose-phosphate aldolase	Catalyzes a reversible aldol reaction between acetaldehyde and D-glyceraldehyde 3-phosphate to generate 2-deoxy- D-ribose 5-phosphate	NE	NE	GD	NE	-0.05	0.9531	0.11	0.8072	0.16	0.8032
Node1	Chromosome	HL77S_01475	lpp1389	lpp1389	lpg1434	xapA			ko:K03815	ko00230,ko01100,ko01110,map00230,map01100,map01110		R02297	RC00122	ko00000,ko00001,ko01000		Purine nucleoside phosphorylase	The purine nucleoside phosphorylases catalyze the phosphorolytic breakdown of the N-glycosidic bond in the beta- (deoxy)ribonucleoside molecules, with the formation of the corresponding free purine bases and pentose-1-phosphate	U	E	GD	E	-0.05	0.9322	0	1	0	1
Node1	Chromosome	HL77S_01476	lpp1390	lpp1390	lpg1435	cdd		3.5.4.5	ko:K01489	ko00240,ko00983,ko01100,map00240,map00983,map01100		R01878,R02485,R08221	RC00074,RC00514	ko00000,ko00001,ko01000		Cytidine deaminase	This enzyme scavenges exogenous and endogenous cytidine and 2'-deoxycytidine for UMP synthesis; Belongs to the cytidine and deoxycytidylate deaminase family;	NE	NE	NE	NE	-0.05	0.9259	0.17	0.8356	-0.11	0.8687
Node1	Chromosome	HL77S_01477	lpp1391	lpp1391	lpg1436													NE	NE	NE	NE	-0.05	0.9436	0.41	0.4672	0.48	0.6017
Node1	Chromosome	HL77S_01478	lpp1392	lpp1392	lpg1437	cpxA		2.7.13.3	ko:K07640	ko01503,ko02020,map01503,map02020	M00447,M00727,M00728			ko00000,ko00001,ko00002,ko01000,ko01001,ko02022		Sensor histidine kinase CpxA		NE	NE	NE	NE	-0.05	0.9257	0.15	0.8434	0.06	0.9277
Node1	Chromosome	HL77S_01479	lpp1393	lpp1393	lpg1438	cpxR			ko:K07657,ko:K07662	ko01503,ko02020,map01503,map02020	M00434,M00447,M00727,M00728			ko00000,ko00001,ko00002,ko02022		transcriptional regulatory protein CpxR		NE	NE	NE	NE	-0.05	0.9534	-0.12	0.8727	-0.35	0.5687
Node1	Chromosome	HL77S_01480	lpp1394	lpp1394	lpg1439	corC			ko:K06189					ko00000,ko02000	9.A.40.1.2	Similar to magnesium and cobalt efflux protein CorC		NE	NE	NE	NE	-0.05	0.9463	-0.29	0.6646	-0.78	0.2049
Node1	Chromosome	HL77S_01481	lpp1395	lpp1395	lpg1440	ybeY			ko:K07042					ko00000,ko03009		Endoribonuclease YbeY	Single strand-specific metallo-endoribonuclease involved in late-stage 70S ribosome quality control and in maturation of the 3' terminus of the 16S rRNA	E	E	E	E	-0.05	0.9242	-2.61	1	0.1	0.9691
Node1	Chromosome	HL77S_01482	lpp1396	lpp1396	lpg1441	ybeZ_1			ko:K06217					ko00000		PhoH-like protein	Similar to phosphate starvation-inducible protein PhoH	NE	NE	NE	NE	-0.05	0.9291	-0.44	0.623	-0.23	0.778
Node1	Chromosome	HL77S_01483	lpp1397	lpp1397	lpg1442	dnaE2		3.1.3.97	ko:K07053			R00188,R11188	RC00078	ko00000,ko01000		Error-prone DNA polymerase	Similar to TrpH protein	NE	NE	GD	NE	-0.05	0.9205	0.33	0.6205	0.14	0.8583
Node1	Chromosome	HL77S_01484	lpp1398	lpp1398	lpg1443	ywlC_1										Threonylcarbamoyl-AMP synthase	Similar to putative translation factor; Belongs to the SUA5 family;	NE	NE	NE	NE	-0.05	0.9371	-1.89	0.0712	-0.76	0.4954
Node1	Chromosome	HL77S_01485	lpp1399	lpp1399	lpg1444	trpS		6.1.1.2	ko:K01867	ko00970,map00970	M00359,M00360	R03664	RC00055,RC00523	ko00000,ko00001,ko00002,ko01000,ko01007,ko03016		trpS tryptophanyl-tRNA synthetase TrpS		E	E	E	E	-0.05	0.8636	0.08	1	0	1
Node1	Chromosome	HL77S_01486	lpp1400	lpp1400	lpg1445	scpA			ko:K05896					ko00000,ko03036		Segregation and condensation protein A	Participates in chromosomal partition during cell division. May act via the formation of a condensin-like complex containing Smc and ScpB that pull DNA away from mid-cell into both cell halves	NE	NE	NE	NE	-0.04	0.9213	0.5	0.4325	0.2	0.7988
Node1	Chromosome	HL77S_01487	lpp1401	lpp1401	lpg1446	scpB			ko:K06024					ko00000,ko03036		Segregation and condensation protein B	Participates in chromosomal partition during cell division. May act via the formation of a condensin-like complex containing Smc and ScpA that pull DNA away from mid-cell into both cell halves	NE	NE	NE	NE	-0.04	0.9686	-0.04	0.9575	-1.11	0.3344
Node1	Chromosome	HL77S_01488	lpp1402	lpp1402	lpg1447	rluB		5.4.99.22	ko:K06178					ko00000,ko01000,ko03009		Pseudouridine synthase	Similar to ribosomal large subunit pseudouridine synthase B (Pseudouridylate synthase); Belongs to the pseudouridine synthase RsuA family;	NE	NE	NE	NE	-0.04	0.9566	0.53	0.5651	-0.21	0.8246
Node1	Chromosome	HL77S_01489	lpp1403	lpp1403	lpg1448											Similar to transcriptional regulator, LuxR family		NE	NE	NE	NE	-0.04	0.9455	0.16	0.8228	0.01	0.9822
Node1	Chromosome	HL77S_01490	lpp1404	lpp1404	lpg1449											Catalyzes the synthesis of 5,6-dihydrouridine (D), a modified base found in the D-loop of most tRNAs, via the reduction of the C5-C6 double bond in target uridines		NE	NE	NE	NE	-0.04	0.9651	0.03	0.9503	0.33	0.5539
Node1	Chromosome	HL77S_01491	lpp1405	lpp1405	lpg1450											2OG-Fe(II) oxygenase superfamily protein	Similar to oxidoreductase; Belongs to the iron/ascorbate-dependent oxidoreductase family;	NE	NE	GD	NE	-0.04	0.9297	-0.06	0.911	0.14	0.8091
Node1	Chromosome	HL77S_01492	lpp1406	lpp1406					ko:K06910					ko00000		Putative kinase inhibitor protein		NE	NE	NE	NE	-0.04	0.9641	0.93	0.1962	0.18	0.7727
Node1	Chromosome	HL77S_01493	lpp1407	lpp1407														NE	NE	NE	NE	-0.04	0.9506	0.88	0.3663	-0.3	0.6798
Node1	Chromosome	HL77S_01494	lpp1408	lpp1408	lpg1452											Tropinesterase	Similar to hydrolases	NE	NE	NE	NE	-0.04	0.8983	-0.03	0.9621	0.19	0.784
Node1	Chromosome	HL77S_01495	lpp1409	lpp1409	lpg1453													NE	NE	NE	NE	-0.04	0.9255	-0.51	0.4512	0.15	0.7937
Node1	Chromosome	HL77S_01496	lpp1410	lpp1410	lpg1454	hsrA										Putative transport protein HsrA	Similar to probable multidrug efflux protein	NE	NE	NE	NE	-0.04	0.9659	0.23	0.8322	0.06	0.8843
Node1	Chromosome	HL77S_01497	lpp1411	lpp1411	lpg1455												Similar to Legionella pneumophila putative phospholipase C	NE	NE	NE	NE	-0.04	0.9695	0	0.998	0.36	0.5059
Node1	Chromosome	HL77S_01498	lpp1412	lpp1412	lpg1456	rumA		2.1.1.190	ko:K03215					ko00000,ko01000,ko03009		23S rRNA (uracil(1939)-C(5))-methyltransferase RlmD	Catalyzes the formation of 5-methyl-uridine at position 1939 (m5U1939) in 23S rRNA	NE	NE	NE	NE	-0.04	0.9301	-0.55	0.5888	-0.17	0.8401
Node1	Chromosome	HL77S_01499	lpp1413	lpp1413	lpg1457	relA		2.7.6.5	ko:K00951	ko00230,map00230		R00429	RC00002,RC00078	ko00000,ko00001,ko01000		GTP pyrophosphokinase	In eubacteria ppGpp (guanosine 3'-diphosphate 5-' diphosphate) is a mediator of the stringent response that coordinates a variety of cellular activities in response to changes in nutritional abundance	NE	NE	NE	GA	-0.04	0.9569	-1.23	0.0039	-0.35	0.424
Node1	Chromosome	HL77S_01500	lpp1414	lpp1414	lpg1458											Protein of uncharacterised function (DUF498/DUF598)		NE	E	E	E	-0.04	0.9541	0	1	0	1
Node1	Chromosome	HL77S_01501	lpp1415	lpp1415	lpg1459	alaC			ko:K14261					ko00000,ko01000,ko01007		Glutamate-pyruvate aminotransferase AlaC	Similar to putative aminotransferase	NE	NE	NE	NE	-0.04	0.9506	-0.52	0.4119	-0.6	0.233
Node1	Chromosome	HL77S_01502	lpp1416	lpp1416	lpg1460											Protein conserved in bacteria		NE	NE	GD	GD	-0.03	0.9532	-1.66	0.5203	1.18	0.2307
Node1	Chromosome	HL77S_01503	lpp1417	lpp1417	lpg1461	recJ			ko:K07462	ko03410,ko03430,ko03440,map03410,map03430,map03440				ko00000,ko00001,ko01000,ko03400		recJ Single-stranded-DNA-specific exonuclease RecJ		NE	NE	NE	NE	-0.03	0.9626	-2.21	0.0155	-1.33	0.0068
Node1	Chromosome	HL77S_01504	lpp1418	lpp1418	lpg1462	dus			ko:K05539					ko00000,ko01000,ko03016		tRNA-dihydrouridine synthase	Catalyzes the synthesis of 5,6-dihydrouridine (D), a modified base found in the D-loop of most tRNAs, via the reduction of the C5-C6 double bond in target uridines	NE	NE	GD	GA	-0.03	0.9786	0.08	0.9143	-0.11	0.9022
Node1	Chromosome	HL77S_01505	lpp1419	lpp1419	lpg1463	secA	GO:0000166,GO:0003674,GO:0003824,GO:0005215,GO:0005488,GO:0005524,GO:0005575,GO:0005622,GO:0005623,GO:0005737,GO:0005829,GO:0005886,GO:0005887,GO:0006810,GO:0008104,GO:0008144,GO:0008150,GO:0008320,GO:0008565,GO:0015031,GO:0015399,GO:0015405,GO:0015440,GO:0015450,GO:0015462,GO:0015833,GO:0016020,GO:0016021,GO:0016462,GO:0016787,GO:0016817,GO:0016818,GO:0016887,GO:0017076,GO:0017111,GO:0022804,GO:…		ko:K03070	ko02024,ko03060,ko03070,map02024,map03060,map03070	M00335			ko00000,ko00001,ko00002,ko02044	3.A.5.1,3.A.5.10,3.A.5.2,3.A.5.4	Protein translocase subunit SecA	Part of the Sec protein translocase complex. Interacts with the SecYEG preprotein conducting channel. Has a central role in coupling the hydrolysis of ATP to the transfer of proteins into and across the cell membrane, serving both as a receptor for the preprotein-SecB complex and as an ATP-driven molecular motor driving the stepwise translocation of polypeptide chains across the membrane; Belongs…	E	E	E	E	-0.03	0.9869	-0.03	1	-4.38	1
Node1	Chromosome	HL77S_01506	lpp1420	lpp1420		mutT		3.6.1.55	ko:K03574					ko00000,ko01000,ko03400		Mutator protein MutT		NE	NE	NE	NE	-0.03	0.9406	1.04	0.2504	-0.97	0.1929
Node1	Chromosome	HL77S_01507	lpp1421	lpp1421	lpg1465											Putative MetA-pathway of phenol degradation		NE	NE	NE	NE	-0.03	0.9528	-0.18	0.7984	0.22	0.7694
Node1	Chromosome	HL77S_01508	lpp1422	lpp1422	lpg1466	zapD	GO:0000003,GO:0000910,GO:0005575,GO:0005623,GO:0007049,GO:0008150,GO:0009987,GO:0019954,GO:0022402,GO:0022414,GO:0032153,GO:0032505,GO:0043093,GO:0044464,GO:0051301		ko:K18778					ko00000,ko03036		Cell division protein ZapD	Cell division factor that enhances FtsZ-ring assembly. Directly interacts with FtsZ and promotes bundling of FtsZ protofilaments, with a reduction in FtsZ GTPase activity	NE	NE	NE	NE	-0.02	0.9809	0.65	0.271	0.13	0.7963
Node1	Chromosome	HL77S_01509	lpp1423	lpp1423	lpg1467	coaE	GO:0003674,GO:0003824,GO:0004140,GO:0006139,GO:0006163,GO:0006164,GO:0006725,GO:0006732,GO:0006753,GO:0006793,GO:0006796,GO:0006807,GO:0008150,GO:0008152,GO:0009058,GO:0009108,GO:0009117,GO:0009150,GO:0009152,GO:0009165,GO:0009259,GO:0009260,GO:0009987,GO:0015936,GO:0015937,GO:0016301,GO:0016310,GO:0016740,GO:0016772,GO:0016773,GO:0018130,GO:0019438,GO:0019637,GO:0019693,GO:0033865,GO:0033866,GO:…	2.7.1.24	ko:K00859	ko00770,ko01100,map00770,map01100	M00120	R00130	RC00002,RC00078	ko00000,ko00001,ko00002,ko01000		Dephospho-CoA kinase	Catalyzes the phosphorylation of the 3'-hydroxyl group of dephosphocoenzyme A to form coenzyme A; Belongs to the CoaE family;	E	E	E	E	-0.02	0.9456	0	1	0	1
Node1	Chromosome	HL77S_01510	lpp1424	lpp1424	lpg1468													NE	NE	NE	NE	-0.02	0.9615	0.27	0.669	1.7	0.2949
Node1	Chromosome	HL77S_01511	lpp1425	lpp1425	lpg1469											Putative membrane protein YjcC	Regulatory protein (EAL domain)	NE	NE	GD	NE	-0.02	0.9431	0.08	0.9045	-0.22	0.7065
Node1	Chromosome	HL77S_01512	lpp1426	lpp1426	lpg1470	dacC_1		3.4.16.4	ko:K01286,ko:K07259	ko00550,map00550				ko00000,ko00001,ko01000,ko01002,ko01011		D-alanyl-D-alanine carboxypeptidase DacC	Similar to serine-type D-Ala-D-Ala carboxypeptidase	NE	NE	NE	NE	-0.02	0.9853	-0.06	0.8879	-0.04	0.9272
Node1	Chromosome	HL77S_01513	lpp1427	lpp1427	lpg1471	bioA		2.6.1.62	ko:K00833	ko00780,ko01100,map00780,map01100	M00123,M00573,M00577	R03231	RC00006,RC00887	ko00000,ko00001,ko00002,ko01000,ko01007		bioA adenosylmethionine-8-amino-7-oxononanoateaminotransferase		NE	NE	NE	NE	-0.02	0.9817	0.1	0.8232	0.34	0.4648
Node1	Chromosome	HL77S_01514	lpp1428	lpp1428	lpg1472	bioB		2.8.1.6	ko:K01012	ko00780,ko01100,map00780,map01100	M00123,M00573,M00577	R01078	RC00441	ko00000,ko00001,ko00002,ko01000		Biotin synthase	Catalyzes the conversion of dethiobiotin (DTB) to biotin by the insertion of a sulfur atom into dethiobiotin via a radical- based mechanism; Belongs to the radical SAM superfamily. Biotin synthase family;	NE	NE	NE	NE	-0.02	0.9738	-0.51	0.3955	0.19	0.7099
Node1	Chromosome	HL77S_01515	lpp1429	lpp1429	lpg1473	bioF		2.3.1.47	ko:K00652	ko00780,ko01100,map00780,map01100	M00123,M00573,M00577	R03210,R10124	RC00004,RC00039,RC02725	ko00000,ko00001,ko00002,ko01000,ko01007		bioF 8-amino-7-oxononanoate synthase		NE	NE	NE	NE	-0.02	0.9844	-1.88	0.484	0.25	0.8982
Node1	Chromosome	HL77S_01516	lpp1430	lpp1430	lpg1474	bioH		3.1.1.85	ko:K02170	ko00780,ko01100,map00780,map01100	M00572	R09725	RC00460,RC00461	ko00000,ko00001,ko00002,ko01000		Pimeloyl-[acyl-carrier protein] methyl ester esterase	The physiological role of BioH is to remove the methyl group introduced by BioC when the pimeloyl moiety is complete. It allows to synthesize pimeloyl-ACP via the fatty acid synthetic pathway through the hydrolysis of the ester bonds of pimeloyl-ACP esters	NE	NE	NE	NE	-0.02	0.9828	-0.08	0.8855	-0.44	0.3507
Node1	Chromosome	HL77S_01517	lpp1431	lpp1431	lpg1475	bioD		6.3.3.3	ko:K01935	ko00780,ko01100,map00780,map01100	M00123,M00573,M00577	R03182	RC00868	ko00000,ko00001,ko00002,ko01000		ATP-dependent dethiobiotin synthetase BioD	Catalyzes a mechanistically unusual reaction, the ATP- dependent insertion of CO2 between the N7 and N8 nitrogen atoms of 7,8-diaminopelargonic acid (DAPA) to form an ureido ring	NE	NE	NE	NE	-0.02	0.9766	-1.05	0.1867	-0.12	0.8706
Node1	Chromosome	HL77S_01518	lpp1432	lpp1432	lpg1476											Putative regulatory protein, FmdB family		U	NE	E	GD	-0.02	0.9737	0.16	0.9794	0.16	1
Node1	Chromosome	HL77S_01519	lpp1433	lpp1433	lpg1477											Protein of unknown function (DUF502)		E	NE	E	GD	-0.02	0.9822	-0.59	0.5441	0.06	0.9563
Node1	Chromosome	HL77S_01520	lpp1434	lpp1434	lpg1478	aspS		6.1.1.12	ko:K01876	ko00970,map00970	M00359,M00360	R05577	RC00055,RC00523	ko00000,ko00001,ko00002,ko01000,ko01007,ko03016,ko03029		Aspartate--tRNA(Asp/Asn) ligase	Aspartyl-tRNA synthetase with relaxed tRNA specificity since it is able to aspartylate not only its cognate tRNA(Asp) but also tRNA(Asn). Reaction proceeds in two steps: L-aspartate is first activated by ATP to form Asp-AMP and then transferred to the acceptor end of tRNA(Asp/Asn); Belongs to the class-II aminoacyl-tRNA synthetase family. Type 1 subfamily;	E	U	E	E	-0.02	0.974	0	1	-0.05	0.5043
Node1	Chromosome	HL77S_01521	lpp1435	lpp1435	lpg1479	mscM			ko:K05802					ko00000,ko02000	1.A.23.1.1	Miniconductance mechanosensitive channel MscM	Similar to potassium efflux system kefA	U	NE	E	GD	-0.02	0.9786	-0.66	0.5308	1.28	0.1852
Node1	Chromosome	HL77S_01522	lpp1436	lpp1436	lpg1480	mutH			ko:K03573	ko03430,map03430				ko00000,ko00001,ko03400		DNA mismatch repair protein MutH	Sequence-specific endonuclease that cleaves unmethylated GATC sequences. It is involved in DNA mismatch repair	NE	NE	NE	NE	-0.02	0.9833	-0.23	0.6693	0.18	0.7919
Node1	Chromosome	HL77S_01523	lpp1437	lpp1437	lpg1481													NE	NE	GD	NE	-0.02	0.972	0.04	0.9316	-0.77	0.1154
Node1	Chromosome	HL77S_01524	lpp1438	lpp1438	lpg1482													NE	NE	NE	NE	-0.02	0.9691	0.3	0.6273	1.45	0.1649
Node1	Chromosome	HL77S_01525	lpp1439	lpp1439	lpg1483	prkC_2			ko:K15486	ko05134,map05134				ko00000,ko00001,ko01000,ko01001		Serine/threonine-protein kinase PrkC	Similar to eukaryotic serine threonin protein kinase	NE	NE	NE	NE	-0.02	0.9802	-0.01	0.9896	0.34	0.5415
Node1	Chromosome	HL77S_01526	lpp1440	lpp1440	lpg1484											nuclear chromosome segregation	Weak similarity to myosin	NE	NE	GD	NE	-0.01	0.9918	0.32	0.7122	-0.43	0.6501
Node1	Chromosome	HL77S_01527	lpp1441	lpp1441	lpg1485											Membrane protein		NE	NE	NE	NE	-0.01	1	0.1	0.8462	-0.09	0.9007
Node1	Chromosome	HL77S_01528	lpp1442	lpp1442	lpg1486	lrp_1			ko:K03719					ko00000,ko03000,ko03036		Leucine-responsive regulatory protein	Similar to transcriptional regulator (Lrp family)	NE	NE	GD	NE	-0.01	0.9926	0.21	0.7922	0.22	0.7464
Node1	Chromosome	HL77S_01529	lpp1443	lpp1443	lpg1487											Similar to acetyltransferase, GNAT family		NE	NE	NE	NE	-0.01	0.9839	-0.56	0.7547	-0.6	0.7059
Node1	Chromosome	HL77S_01530	lpp1444	lpp1444	lpg1488											Glycosyltransferase family 88		NE	NE	NE	NE	-0.01	0.9959	0.22	0.6404	0.54	0.2065
Node1	Chromosome	HL77S_01531	lpp1445	lpp1445	lpg1489													NE	NE	NE	NE	-0.01	0.9965	-0.16	0.8108	0.19	0.7153
Node1	Chromosome	HL77S_01532	lpp1446	lpp1446	lpg1490	cyaA_4		4.6.1.1	ko:K01768	ko00230,ko02025,ko04113,ko04213,map00230,map02025,map04113,map04213	M00695	R00089,R00434	RC00295	ko00000,ko00001,ko00002,ko01000		Similar to adenylate cyclase, family 3		NE	NE	NE	NE	-0.01	0.9742	-0.12	0.8557	-0.08	0.8799
Node1	Chromosome	HL77S_01533														Mitomycin resistance protein		NE	NE	NE	NE	-0.01	0.978	1.41	0.3897	-1.05	0.3711
Node1	Chromosome	HL77S_01534																NE	NE	NE	NE	-0.01	0.9785	-0.92	0.5871	0.2	0.8728
Node1	Chromosome	HL77S_01535	lpp1448	lpp1448		aph			ko:K18844					ko00000,ko01504		Confers spectinomycin resistance		NE	NE	NE	NE	-0.01	0.9849	-0.94	0.4314	-0.29	0.734
Node1	Chromosome	HL77S_01536	lpp1450	lpp1450lpp2049												COG1680 Beta-lactamase class C and other penicillin binding		NE	NE	NE	NE	-0.01	0.9863	0.34	0.4498	-0.32	0.4703
Node1	Chromosome	HL77S_01537	lpp1451	lpp1451	lpg1494											Gamma-glutamyl cyclotransferase, AIG2-like		NE	NE	NE	NE	-0.01	0.9874	1.58	0.0796	-0.91	0.3835
Node1	Chromosome	HL77S_01538	lpp1452	lpp1452	lpg1495													NE	NE	NE	NE	0	1	2.13	0.5482	0.82	0.5612
Node1	Chromosome	HL77S_01539	lpp1453	lpp1453	lpg1496											Dot/Icm substrate protein	Some similarities with sidE protein	U	NE	GD	NE	0	1	-0.32	0.6689	-0.46	0.4461
Node1	Chromosome	HL77S_01540	lpp1454	lpp1454	lpg1497	pepN_1		3.4.11.2	ko:K01256	ko00480,ko01100,map00480,map01100		R00899,R04951	RC00096,RC00141	ko00000,ko00001,ko01000,ko01002		Similar to aminopeptidase N		NE	NE	NE	NE	0	0.9996	0.49	0.2988	0.33	0.4416
Node1	Chromosome	HL77S_01541	lpp1455	lpp1455	lpg1498													NE	NE	NE	NE	0	1	-0.34	0.6205	0.34	0.6099
Node1	Chromosome	HL77S_01542	lpp1456	lpp1456	lpg1499													NE	NE	NE	NE	0	1	0.15	0.8435	1.26	0.324
Node1	Chromosome	HL77S_01543	lpp1457	lpp1457	lpg1500	csgA										C signal	Similar to oxidoreductase; Belongs to the short-chain dehydrogenases/reductases (SDR) family;	NE	NE	GD	NE	0	0.9995	-0.05	0.9596	0.2	0.8268
Node1	Chromosome	HL77S_01544	lpp1458	lpp1458	lpg1501	rimI		2.3.1.128	ko:K03789					ko00000,ko01000,ko03009		Ribosomal-protein-alanine acetyltransferase	This enzyme acetylates the N-terminal alanine of ribosomal protein S18	NE	NE	GD	GD	0	1	-0.26	0.7632	-1.03	0.4841
Node1	Chromosome	HL77S_01545	lpp1459	lpp1459	lpg1502	lpd		1.8.1.4	ko:K00382	ko00010,ko00020,ko00260,ko00280,ko00620,ko00630,ko00640,ko01100,ko01110,ko01120,ko01130,ko01200,map00010,map00020,map00260,map00280,map00620,map00630,map00640,map01100,map01110,map01120,map01130,map01200	M00009,M00011,M00036,M00307,M00532	R00209,R01221,R01698,R03815,R07618,R08549	RC00004,RC00022,RC00583,RC02742,RC02833,RC02834	br01601,ko00000,ko00001,ko00002,ko01000,ko04147		lpd Lipoamide dehydrogenase		E	E	E	E	0	1	0	1	0	1
Node1	Chromosome	HL77S_01546	lpp1460	lpp1460	lpg1503	aceF		2.3.1.12	ko:K00627	ko00010,ko00020,ko00620,ko01100,ko01110,ko01120,ko01130,ko01200,map00010,map00020,map00620,map01100,map01110,map01120,map01130,map01200	M00307	R00209,R02569	RC00004,RC02742,RC02857	br01601,ko00000,ko00001,ko00002,ko01000		Acetyltransferase component of pyruvate dehydrogenase complex	The pyruvate dehydrogenase complex catalyzes the overall conversion of pyruvate to acetyl-CoA and CO(2)	U	U	E	E	0	1	0	1	0	1
Node1	Chromosome	HL77S_01547	lpp1461	lpp1461	lpg1504	aceE		1.2.4.1	ko:K00163	ko00010,ko00020,ko00620,ko01100,ko01110,ko01120,ko01130,ko01200,map00010,map00020,map00620,map01100,map01110,map01120,map01130,map01200	M00307	R00014,R00209,R01699,R03270	RC00004,RC00027,RC00627,RC02742,RC02744,RC02882	br01601,ko00000,ko00001,ko00002,ko01000		Pyruvate dehydrogenase E1 component	Component of the pyruvate dehydrogenase (PDH) complex, that catalyzes the overall conversion of pyruvate to acetyl-CoA and CO(2)	E	E	E	E	0	1	-0.09	1	-0.04	0.4977
Node1	Chromosome	HL77S_01548	lpp1462	lpp1462	lpg1505											Acyltransferase	Cystein rich protein	NE	NE	GD	NE	0	1	-0.4	0.6818	-0.31	0.7909
Node1	Chromosome	HL77S_01549	lpp1463	lpp1463	lpg1506				ko:K03807					ko00000		Regulatory protein AmpE	Putative membrane protein	NE	NE	NE	GD	0	1	-0.41	0.7335	-0.13	0.8881
Node1	Chromosome	HL77S_01550	lpp1464	lpp1464	lpg1507	kefC_1										Glutathione-regulated potassium-efflux system protein KefC	Similar to sodium/hydrogen antiporter family protein	NE	NE	NE	GA	0	1	-2.38	0.0066	-0.05	0.943
Node1	Chromosome	HL77S_01551	lpp1465	lpp1465	lpg1508	rlpA			ko:K03642					ko00000		Endolytic peptidoglycan transglycosylase RlpA	Lytic transglycosylase with a strong preference for naked glycan strands that lack stem peptides	NE	NE	NE	NE	0	1	-0.66	0.3615	-0.23	0.7479
Node1	Chromosome	HL77S_01552	lpp1466	lpp1466	lpg1509	dacC		3.4.16.4	ko:K07258	ko00550,ko01100,map00550,map01100				ko00000,ko00001,ko01000,ko01002,ko01011		D-alanyl-D-alanine carboxypeptidase DacC	Similar to penicillin-binding protein precursor (D-alanyl-D-alaninecarboxypeptidase fraction C); Belongs to the peptidase S11 family;	NE	NE	GD	GD	0	1	-1.79	0.2056	0.29	0.6939
Node1	Chromosome	HL77S_01553	lpp1467	lpp1467	lpg1510	ala		2.6.1.21	ko:K00824	ko00310,ko00330,ko00360,ko00472,ko00473,ko01100,map00310,map00330,map00360,map00472,map00473,map01100		R01148,R01582,R02459,R02851,R02924,R05053	RC00006,RC00008,RC00025	ko00000,ko00001,ko01000,ko01007		Similar to D-alanine aminotransferase		NE	NE	GD	GD	0	1	0.19	0.7959	0.09	0.9527
Node1	Chromosome	HL77S_01554	lpp1468	lpp1468					ko:K09158					ko00000		UPF0250 protein A1D14_07455	Belongs to the UPF0250 family	NE	NE	GD	GD	0	1	-0.57	0.7978	-0.1	0.8291
[truncated: 1,629 more rows]

## Sheet: Essentiality - Initial isolatio
						gumbel method						hmm method
						U=uncertain; S=too short; NE=not essential; E=essential						E=essential, GD=growth-defect, NE=non-essential, GA=growth-advantage, N/A=not analyzed ( 0 TA sites)
[truncated: 3,184 more rows]

## Sheet: Essentiality - Second isolation
						gumbel method						hmm method
[truncated: 3,185 more rows]

## Sheet: Fitness - second vs initial iso
						Fitness analysis
[truncated: 3,184 more rows]

## Sheet: Natural transformation
						Natural transformation legK2::kan DNA									Natural transformation ihfB::kan DNA
[truncated: 3,184 more rows]

[truncated: 1 more sheets: Sample description]
